# Supplementary material for: Bladder cancer-derived exosomal KRT6B promotes invasion and metastasis by inducing EMT and regulating the immune microenvironment
Source: J Transl Med. 2022 Jul 6;20:308. doi: 10.1186/s12967-022-03508-2 (PMC9258227; doi:10.1186/s12967-022-03508-2)
Supplement: Supplementary file 3 — Additional file 3: Table S3. The expression of KRT6B in various TDEs. [file 12967_2022_3508_MOESM3_ESM.xlsx]

## Sheet: 1
Gene name	Bile	Benign	BRCA	CHD	CRC	CSF	ESCC	GBM	GC	HCC	Health	KIRC	ML	MEL	OV	PAAD	SCLC
KRT6B	3.519	0.021	0.097	0	0	0	50.104	0.478	0	0.139	0.028	0	3.236	44.247	0.261	0.197	0.111
LINC01587	1.603	0	0.014	0	0	0	9.373	0.305	0	0.113	0.182	0	0.565	8.464	0	0.003	0
AC000061.1	6.484	0	0	0	0	0	18.455	3.013	0	0	0	0	0	1.354	0	0	0
AC016026.1	0	0.015	0.044	0.448	0.012	0	3.736	0	0	0.009	0.045	0	0.014	3.017	0	0.024	0.165
IGF2-AS	2.926	0.144	0.094	1.407	0.011	0	22.24	0	0	0.117	0.025	0.071	0.37	23.303	0.036	0.035	0.024
RRN3P2	0	0.799	0.919	0.915	0.686	1.788	3.828	0	0.688	1.194	2.729	0	0.122	2.367	0.835	1.354	0.543
AC087235.1	0	0.078	0	0	0	0	5.843	0.352	0	0.051	0.001	0	0	2.476	0	0	0
DLEU2L	0	0.13	0.109	0	0.145	11.878	1.004	0.077	0.011	0.128	0.179	0.121	0.131	4.094	0.052	0.136	0.17
AL591845.1	2.147	0.127	0.209	0	0.115	6.58	33.65	0.085	1.046	0.28	0.131	1.366	0.075	12.63	0.414	0.495	0.14
PINK1-AS	0.687	1.101	1.855	0.577	1.152	3.131	8.623	3.429	0.692	1.508	2.036	0.397	1.696	6.028	1.465	1.778	1.627
SPART-AS1	8.116	0.942	2.445	0.765	1.748	9.82	16.001	0.98	0.533	0.971	0.772	0.491	0.144	5.1	2.296	1.383	0.536
LINC00544	0	0.292	0.341	0.056	0.463	0	23.276	0.377	1.6	0.124	0.167	0.251	2.125	12.848	0.443	0.121	0.011
KIAA0087	0.436	0.196	0.154	0	0.19	0	6.619	1.671	0.044	0.093	0.153	0.294	0.318	4.973	0.017	0.09	0.226
AC105760.1	0	0.032	0.004	0	0	0	10.123	2.859	0	0.122	0.07	0	0	5.8	0	0.069	0.013
DKFZP434K028	4.613	0.064	0.057	0.074	0.029	0	46.65	0.843	0.017	0.061	0.033	0	0.272	16.629	0.005	0.295	0.222
LINC00029	5.883	0.003	0.006	0	0	0	44.375	0.272	0	0.013	0	0	0.006	26.815	0	0	0
FAM182A	0	0.023	0.035	0	0.014	0.721	9.37	0	0	0.039	0.013	0	0.617	11.986	0.027	0.005	0.013
C20orf187	0	0	0	0	0	0	6.507	5.646	0	0	0	0	0	3.897	0	0	0
C22orf24	1.064	0.578	0.399	0.24	0.521	0	31.722	0.04	0.305	0.427	0.879	1.583	1.141	18.771	0.354	0.557	0.448
TTTY1B	0	0	0	0	0	0	3.47	0	0	0	0	0	0	2.525	0	0	0
TTTY1	0	0	0	0	0	0	0.403	0	0	0	0	0	0	0.977	0	0	0
H19	232.499	374.579	417.128	791.42	241.036	39.2	87.861	1.345	636.745	479.778	451.49	359.508	318.144	66.343	428.722	425.02	645.922
TTTY9B	0	0	0	0	0	0	0.152	0.043	0	0	0	0	0	3.176	0	0	0
AC091132.1	0	0.016	0.043	0.076	0	0	7.937	0	0	0.059	0.054	0	0	8.223	0	0	0
TTTY6	1.9	0	0	0	0	0	0	0	0	0	0	0	0	0	0	0	0
TTTY6B	0	0	0	0	0	0	1.988	0	0	0	0	0	0	6.209	0	0	0.024
LINC00470	0.459	0.357	0.089	1.43	0.043	0	7.951	6.285	0	0.126	0.214	1.429	0.314	3.396	0.129	0.111	0.079
AL139352.1	0	0.174	0.18	0	0.093	0	5.605	0	0	0.079	0.31	0	0.05	5.108	0.175	0.02	0.016
C7orf69	0	0.017	0	0	0	0	21.816	12.175	0	0.139	0	0	0.244	7.611	0	1.472	0
AL355922.1	0.819	9.361	15.658	33.242	6.439	1.004	12.609	0	15.355	11.869	4.356	4.881	20.023	30.973	15.364	25.002	20.183
FLJ33534	2.07	0.004	0.066	0	0.01	0	39.64	2.483	0.018	0.072	0.136	0	0.641	18.621	0.085	0.054	0.056
LINC01558	1.156	0.988	1.07	0.237	0.493	0	16.829	1.579	0.252	0.596	0.647	0.363	0.456	11.372	0.794	0.939	1.334
LINC00525	1.162	0.15	0.551	0	0.303	0	13.517	0.24	0	0.252	0.055	0.404	3.29	3.415	0.309	0.331	0.137
TTTY7	0	0	0	0	0	0	1.873	0	0	0	0	0	0	4.055	0	0	0
TTTY7B	0	0	0	0	0	0	2.421	0	0	0.004	0	0	0	5.814	0	0.003	0
C20orf78	0.374	0.331	0	0	0	0	20.259	1.294	0	0.136	0	0	7.247	14.055	0.064	0	0
LINC00266-1	0	0.326	0.348	0	1.267	0	2.85	3.7	0.088	0.609	0.438	0.232	1.904	5.399	0.3	0.219	0.669
AL136982.1	0	0	0	0	0	2.837	2.046	3.177	0	0.001	0	0	0.007	0.617	0	0	0
PART1	1.795	0.047	0.136	0	0.035	0	6.966	0.419	0	0.049	0.071	0.045	0.328	18.429	0.062	0.08	0.138
LINC00467	4.717	5.341	5.676	12.065	6.395	2.489	10.79	4.456	8.811	5.973	5.595	5.341	9.302	9.298	7.972	6.004	7.602
FAM27C	0.438	0.396	1.289	0	0.278	0	27.713	0	0	0.75	0.097	0	3.844	25.936	0.405	1.896	1.504
ZFHX2-AS1	3.207	0.302	0.178	0.045	0.084	0.575	10.468	5.539	0.274	0.149	0.368	0.005	1.227	27.749	0.175	0.153	0.543
TUBA3FP	3.517	0.315	0.531	0	0.139	0	8.909	3.87	0.596	0.295	0.189	0.153	0.172	4.358	0.154	0.439	0.287
C1orf147	0.223	0.009	0.027	0.025	0	0	22.148	0.035	0	0.05	0.007	0.013	0.658	22.11	0.047	0	0.012
OBSCN-AS1	0.634	0.157	0.293	0	0.272	22.595	18.107	0.64	0.065	0.072	0.129	0	0.214	10.138	0.333	0.045	0.035
LINC01931	0.53	0.005	0.004	0	0	0	2.732	12.125	0	0.002	0.001	0	0	8.827	0	0	0
C2orf48	0.746	0.299	0.164	0.248	0.624	0	18.867	0.055	0	0.254	0.641	0.777	1.377	17.63	0.139	0.271	0.151
LINC01116	2.619	3.822	3.088	2.734	2.334	0.187	8.403	13.389	7.422	4.909	2.78	2.893	9.068	6.619	4.184	4.808	5.657
SNHG16	18.509	44.448	42.864	60.814	31.613	68.56	14.095	4.968	35.333	38.501	44.682	47.463	42.289	12.325	50.744	40.457	53.86
IGF2BP2-AS1	1.352	0	0.005	0	0	0.104	13.215	8.527	0	0.065	0.001	0	0.493	10.914	0.011	0.002	0.093
LINC01600	0.338	0.03	0.188	0	0.018	0	15.453	0	0.602	0.044	0.054	0	0.902	15.17	0	0.116	0.443
SMAD5-AS1	0	0.638	0.326	0	0.744	0.435	0.106	0.712	0	0.119	0.548	0.227	0.366	1.233	0.031	0.187	0.069
C10orf25	3.163	6.407	7.568	14.621	7.169	3.779	10.277	0.044	11.279	7.323	6.576	4.555	5.923	5.935	6.509	6.694	9.969
ZNF667-AS1	5.32	5.268	5.311	9.859	2.753	16.422	15.818	26.038	6.585	5.518	5.895	3.121	3.535	18.639	5.544	5.129	3.969
MIR202HG	0.693	0	0.009	0	0	0	43.303	1.863	0	0	0.004	0	0	11.951	0	0	0
AL357033.1	1.178	0.092	0.154	0	0	0	44.605	0.036	0.249	0.075	0.569	0	1.712	19.825	0.366	0.024	0.196
LINC00905	0.141	0	0	0	0	0	21.198	0.254	0.054	0.053	0.001	0	0.019	8.436	0.037	0	0
AC090152.1	1.307	9.034	5.381	3.164	4.147	0.793	18.766	0	7.991	5.455	5.025	9.366	8.813	12.546	6.353	6.248	7.713
LINC00917	1.075	0.005	0.005	0	0	0	32.602	0	0	0.065	0.006	0	0.903	20.59	0.011	0.091	0.014
LINC01620	0.321	0.055	0.002	0	0	0	30.831	1.962	0	0.029	0.02	0	0.109	13.428	0.205	0	0
AL512625.1	5.323	1.208	1.278	2.458	0.681	2.005	5.334	7.508	1.184	1.028	1.36	0.832	2.887	9.904	1.465	1.143	1.151
TPT1-AS1	3.009	1.151	1.456	2.015	1.281	1.834	11.23	3.827	1.129	1.124	1.691	1.998	2.096	7.57	1.56	1.032	1.347
LINC00208	2.066	0.004	0.001	0	0.027	0	15.805	0.055	0	0	0.007	0.242	0.998	6.226	0	0.005	0.02
SHANK2-AS3	2.282	0.035	0.002	0	0	0	36.081	0	0	0.094	0.004	0	0.562	13.17	0	0.001	0.026
MIR31HG	35.366	0.936	0.52	0	1.348	0	59.575	0	1.357	0.839	0.154	0.37	0.028	5.119	1.844	1.679	0.89
MIR4435-2HG	2.19	15.165	11.531	7.11	24.398	8.326	18.131	6.579	12.701	16.11	17.272	10.958	11.073	16.431	10.905	15.992	8.163
CCDC13-AS1	0	0.01	0.01	0.406	0.002	0	14.606	0	0.07	0.059	0.004	0	0.166	10.675	0	0.085	0.222
AC008080.1	0.255	0.374	0.045	0.733	0	0	24.334	1.164	0	0.108	0.18	0	0.129	14.709	0.134	0.135	0.986
AC020659.1	0.113	0.309	0.129	0.97	0.064	1.543	29.621	0	0	0.235	0.595	0.15	0.247	14.137	0.144	0.295	0.148
SNHG11	2.193	2.949	2.198	1.399	1.761	1.523	24.727	15.123	3.742	2.438	2.264	1.407	1.656	10.128	2.353	3.944	1.458
MIR1-1HG-AS1	0.123	0.002	0.064	0	0.002	0	56.73	1.038	0.052	0.039	0.046	0	0.281	17.519	0.036	0.023	0.101
MIR1-1HG	0.72	0	0	0	0	0.094	55.432	0	0	0	0.004	0	0	35.398	0	0.004	0.05
GRIK1-AS1	0	0	0.023	0	0.481	0	9.231	1.072	0	0.265	0.055	0	0.097	7.687	0.008	0.146	0.026
LRRC75A-AS1	41.523	141.972	138.789	192.503	107.518	227.225	51.377	70.974	150.494	116.681	136.098	139.034	133.648	42.143	150.637	127.206	172.035
TMEM51-AS1	1.16	0.086	0.089	0.009	0.038	0	15.351	0.054	0.132	0.096	0.209	0.002	0.881	8.413	0.148	0.201	0.293
FAM182B	1.351	0.043	0.149	0	0.087	11.609	60.877	0.158	0	0.172	0.019	0.077	1.553	23.869	0.034	0.126	0.356
AC007601.1	0.945	0.001	0	0	0	0	29.85	1.046	0	0.005	0	0.006	0.334	9.04	0	0.001	0.521
LINC00476	0.535	2.472	2.443	2.421	1.85	3.044	8.516	17.898	3.648	2.648	3.337	3.19	3.195	5.087	2.024	2.552	2.906
C11orf44	0.156	0.008	0	0	0	0	10.017	0.277	0	0.04	0.226	0.007	0.332	6.634	0	0.026	0.007
C15orf54	0	20.684	15.47	12.045	30.613	0.038	10.457	16.178	16.344	16.055	30.885	8.712	8.579	13.766	7.78	16.055	4.958
LINC01106	2.106	0.876	1.009	1.115	1.084	0.794	5.193	0.351	2.688	1.704	1.102	0.212	1.715	51.18	1.94	1.592	1.322
AP002986.1	2.445	0.601	0.594	3.746	1.506	0.232	30.582	3.628	1.286	0.962	0.76	0.828	1.747	13.693	1.004	1.066	0.831
FLJ34503	0	0.009	0.023	0	0	0	14.323	0	0.495	0.061	0.063	0.038	0.306	7.937	0.087	0.009	0.089
DLEU1	1.168	2.257	2.305	1.936	2.166	0.354	10.473	7.576	1.856	1.81	2.489	2.415	3.437	8.326	2.004	1.989	2.035
AL138899.1	0.19	0.986	0.955	0.142	0.411	0	10.571	20.282	1.107	0.419	0.72	0.443	0.321	7.656	0.565	0.794	1.555
AC104129.1	0.448	0.016	0.012	0	0	0	46.907	0.153	0	0.014	0.007	0	0.733	20.956	0.024	0.005	0.013
AL033381.1	0.603	0.028	0	0	0	0	9.977	0.021	0	0.061	0	0	0.902	7.354	0.007	0	0.041
AC008969.1	2.649	1.08	1.174	0.503	1.023	4.665	11.409	3.906	1.412	1.249	1.575	0.603	1.638	10.772	0.937	1.287	1.623
C20orf197	0.081	2.168	1.816	0.399	1.74	0.408	7.92	18.09	2.595	2.051	2.189	1.575	0.607	6.165	1.215	2.295	2.532
TTTY14	6.894	3.59	0.003	11.57	5.858	0	17.737	2.935	3.206	5.531	2.483	2.825	5.277	12.161	0	4.241	4.623
C15orf56	0	0.11	0.152	0	0.027	0.278	17.826	0.068	0.049	0.267	0.306	0.453	0.031	17.076	0.36	0.459	0.46
LINC00303	0.292	0.003	0.043	0	0	0	22.449	0.072	0.053	0.025	0.068	0	0.939	15.042	0	0.213	0.035
MIR7-3HG	1.227	0	0.01	0	0	0	40.307	0.572	0	0.005	0	0	0.545	19.339	0.02	0	1.263
AL358781.1	0	0.264	0.324	0.052	0.089	0	0	0	0.154	0.295	0.858	0.588	0.642	0	0.202	0.114	0.523
AP000679.1	0	0.03	0.034	0	0	0	30.495	0.056	0	0.072	0.068	0	0.101	15.359	0	0.035	0.068
MRVI1-AS1	0.384	1.646	3.352	2.621	1.209	0.084	9.642	6.533	0.805	1.612	2.84	1.726	0.527	7.779	1.739	4.035	1.248
LINC00982	1.063	0.264	0.252	0.194	0.383	7.261	36.596	0.047	0.099	0.238	0.302	0.075	0.091	12.285	0.105	0.302	0.244
LINC01561	4.019	0	0.077	0	0.087	0	23.724	0	0	0.047	0.008	0	0.676	13.704	0.03	0.043	0.058
C8orf31	2.96	1.101	1.163	0.568	0.358	0	34.818	1.703	0.526	0.958	1.032	0.627	2.281	8.065	1.275	1.043	0.911
DLGAP1-AS1	7.96	11.434	11.016	13.028	10.573	31.83	18.734	8.555	18.867	12.179	9.544	8.633	14.963	18.043	12.307	10.962	11.878
LINC00469	0	0.123	0.366	0	0.083	0	18.156	0	0.364	0.201	0.059	1.157	2.171	21.581	0.347	0.105	0.265
FLJ13224	0.251	0.337	0.396	0	0.814	0	35.815	5.199	0.521	0.334	0.407	0.84	0.085	6.91	0.498	0.369	0.429
FLJ40194	0.32	0.399	0.244	0.037	0.322	0	19.619	6.9	0	0.325	0.174	0.452	0.95	20.835	0.148	0.666	0.142
AC021054.1	2.533	13.338	11.051	11.843	16.146	5.713	19.756	4.902	9.717	12.11	12.043	18.243	12.55	13.703	12.059	11.514	12.115
ZFAS1	15.585	33.602	28.571	75.793	19.032	8.191	17.243	110.505	101.251	48.134	52.449	22.055	21.941	118.678	30.22	38.939	28.111
AL953897.1	0	0	0.001	0	0.005	0	7.584	0.521	0	0	0	0	0.634	4.149	0	0	0
AL355390.1	1.033	0.014	0	0	0	0	17.259	0	0	0.063	0.002	0	0.134	12.064	0.044	0.023	0
CASC2	4.518	0.213	0.301	0	0.05	8.86	4.939	0.33	0.474	0.237	0.322	0.086	0.726	3.981	0.37	0.268	0.492
AC011944.1	0.093	0.33	0.098	0	0	0	9.903	2.102	0.414	0.158	0.001	0	1.792	6.792	0.117	0.181	0.044
AC105206.1	0.393	0.252	0.003	0	0	0.048	15.566	0.633	0	0.038	0	0	0.446	12.881	0	0.002	0.006
AC025171.1	1.139	8.483	10.569	7.963	8.621	9.613	21.158	3.62	10.188	8.746	8.691	11.245	8.742	17.202	9.772	8.294	11.644
FAM87B	0	0.198	0.054	0	0.046	0.116	12.624	1.373	0	0.072	0.08	0	0	2.812	0	0.031	0.031
TMEM78	22.757	0	0.083	0	0	0	9.111	0.903	0	0.017	0	0	0	18.509	0	0.012	0.012
AC098864.1	0.578	0.013	0.041	0	0.004	0.06	18.586	1.352	0	0.044	0.008	0.012	0.529	13.407	0.038	0.028	0.059
ZNRF3-AS1	1.372	0.102	0.133	0.267	0.601	0	13.001	8.884	0.362	0.385	1.006	0	0.597	10.487	0.05	0.283	0.045
AL161668.1	0	0	0.465	0	0	0	5.135	0.328	0	0	0	0	0	5.498	0	0	0.013
FAM27E5	0	0	0	0	0	0	32.224	0.169	0	0.083	0	0	1.889	10.553	0	0	0
C9orf62	0.43	0.001	0.002	0	0	0	38.935	0	0	0.039	0.147	0.008	0.053	18.683	0.053	0.005	0
LINC01658	3.825	0.002	0.085	0	0	0	22.048	8.894	0	0.073	0	0	0.111	8.629	0	0	0
AC068473.1	0.513	0.007	0.059	0.925	0	0	58.914	3.433	0	0.067	0.037	0	0	12.045	0.326	0.009	0.006
LINC00843	7.709	2.44	2.03	0.667	2.052	0	3.954	4.226	0.61	1.9	3.325	2.93	0.5	12.377	1.238	2.335	1.726
LINC00314	3.073	0.012	0	0	0	0	6.04	5.17	0	0	0	0	0.054	0	0	0	0
C5orf64	0	0.195	0.408	5.019	0.342	0	7.007	2.639	0.733	0.331	0.25	1.059	4.797	9.755	0.569	0.28	0.56
LMO7DN	0	0	0.031	0	0	0	8.072	7.581	0	0.047	0	0	0	6.965	0	0	0.012
ADORA2A-AS1	3.975	0.044	0.093	0	0.045	9.469	27.591	1.238	0.087	0.081	0.184	0.003	0.452	21.287	0.117	0.074	0.087
LINC00324	0.557	16.167	20.559	9.182	14.799	5.633	28.695	24.129	21.389	15.902	16.257	20.926	18.037	49.482	21.984	13.764	20.768
AC245177.1	0	0	0	0	0	0	0.383	0.058	0	0	0	0	3.104	8.315	0	0	0
AC020907.1	6.513	0.053	0.013	0	0	9.617	25.867	0	0	0.02	0.446	0.215	0.287	47.973	0.006	0.423	0.111
C9orf106	0.149	0.036	0.031	0	0.027	0	26.684	0.686	0	0.033	0.101	0	0.162	9.84	0.045	0.052	0.005
LINC00670	0.272	0.112	0.001	0	0	0.196	8.754	1.041	0	0.009	0	0	1.806	2.076	0.075	0.023	0.062
MTUS2-AS1	0.108	0.014	0.134	0.677	0	0	18.374	0	0	0.061	0.027	0	0.073	5.567	0.19	0.015	0
LINC00311	0	0.027	0.047	0	0.02	0	38.082	6.684	0.032	0.002	0.027	0	0	10.182	0.024	0.016	0
AL162457.1	0	0.627	0.593	0	0.242	0	22.189	1.084	0.26	0.615	1.441	1.424	0.677	12.454	0.553	0.421	1.16
LINC00174	1.4	1.443	1.416	0.996	1.714	4.924	19.541	4.576	0.882	1.445	1.615	0.753	1.376	17.411	1.237	1.343	1.294
AC073072.1	0	0.186	0.438	4.881	0.358	0	5.475	2.994	0	0.204	0.137	0	0.174	6.671	0.011	0.156	0.103
AL049647.1	0.617	0	0.011	0	0.078	0	18.581	3.068	0	0.054	0	0	1.2	17.423	0	0.68	0
LINC01699	0	0.014	0.207	0	0	0	29.916	0	0	0.062	0.045	0	3.681	14.309	0.711	0.029	0.279
EIF3J-DT	1.162	6.404	6.247	3.34	5.931	8.485	16.156	9.008	4.614	4.826	4.221	7.332	5.498	5.823	7.127	6.366	7.918
AP003471.1	5.85	0.023	0.008	0	0	0	4.082	1.643	0	0.053	0	0	0	3.637	0	0	0.02
LINC00305	0	0.036	0	0	0.026	0	9.846	1.833	0	0.162	0.013	0	0	1.022	0	0.186	0
FLJ37453	4.437	2.899	3.61	1.033	4.05	0.047	18.326	6.808	1.938	2.717	3.964	2.993	4.652	13.955	2.294	2.609	4.27
AC135776.1	2.083	0	0	0	0	0	1.763	0	0	0	0	0	0	5.11	0	0.017	0
PCBP1-AS1	1.052	9.47	10.361	4.831	11.604	10.435	15.462	4.146	4.103	6.011	9.087	10.611	12.88	11.433	9.733	7.757	9.642
PIK3CD-AS1	1.171	1.845	2.236	5.427	2.849	0	27.687	2.3	2.755	1.637	1.058	4.107	3.142	14.763	1.908	1.748	1.837
LINC00652	0.553	0.004	0.141	0	0.232	0	9.745	0	0	0.015	0.001	0	0.805	5.394	0.003	0.033	0
C10orf91	7.316	0.93	0.396	1.735	1.845	0	27.188	0	0.046	0.415	0.489	0.279	0.25	39.3	0.184	0.382	0.734
ACTA2-AS1	1.11	0.274	0.204	0	0.179	1.913	6.668	2.462	0.065	0.538	0.523	0.231	0.504	3.849	0.292	0.457	0.276
PRNT	1.525	0.003	0.001	0	0.003	0	10.745	1.664	0	0.043	0	0	2.195	16.233	0	0.147	0.097
LINC01869	1.464	0.184	0.393	0	0.927	0	67.079	0	0.096	0.445	2.176	0.052	1.211	27.163	1.091	0.461	0.27
LINC00304	0.589	0.088	0.035	0.06	0.015	5.324	37.793	0.036	0.282	0.006	0.125	0	0.269	14.635	0.071	0.027	0.176
AC022148.1	0	0.013	0.175	0	0	0	4.144	0.171	0.324	0.101	0.015	0	0.106	3.28	0.227	0.034	0.02
C9orf139	0.72	0.895	0.747	0.254	1.024	0.294	31.029	2.515	0.883	0.883	1.226	0.125	0.704	9.503	0.897	1.073	0.653
LINC02363	0.942	0.567	0.611	0.06	0.838	0	18.082	3.4	0	1.391	0.927	1.53	1.372	8.402	0.644	1.089	0.689
WDFY3-AS2	0.877	0.859	1.184	0.217	1.207	4.637	8.253	1.392	0.749	1.01	0.848	1.391	1.235	12.225	1.2	1.034	1.596
CSNK1G2-AS1	2.461	0	0.19	0	0	0	53.411	0.456	0	0.065	0.002	0	0.925	19.673	0	0	0.019
LINC01559	20.368	0.005	0.141	0	0.001	0	7.745	0.886	0	0.145	0.062	0	1.243	8.02	0	0.806	0.012
LINC01555	0.97	0	0	0.041	0	0	8.178	1.082	0	0.025	0.024	0	0.218	6.768	0	0.015	0.041
TTTY11	1.114	0	0	0	0	0	6.297	1.745	0	0.119	0	0	0.354	0.572	0	0	0.06
BREA2	0	0.826	0.853	0.868	0.619	1.321	28.674	3.251	3.393	1.456	0.975	1.945	1.885	4.234	1.112	1.349	0.752
AC004832.1	1.235	0.077	0.021	0.012	0	0	25.425	4.458	0	0.085	0.064	0	0.07	19.04	0.071	0.017	0.104
FER1L6-AS1	0.922	0	0	0	0.011	0	10.934	0.808	0	0	0.025	0	1.117	9.59	0	0	0.042
HECW1-IT1	0.226	0.003	0.016	0	0	0	5.605	9.618	0	0.003	0	0	0	5.525	0	0.193	0
LINC00471	0	0.866	1.278	0.098	0.771	0	6.596	9.37	0.998	0.534	0.958	0.26	1.829	11.614	1.5	0.56	0.454
CELF2-AS1	0.109	0.017	0.126	0	0	0	23.024	3.202	0	0.053	0.061	0.238	0.209	6.172	0	0.002	0.003
AP003774.1	1.136	1.374	2.762	1.246	2.838	0	34.885	4.069	1.306	1.929	1.516	1.812	4.11	22.069	1.952	1.256	2.516
OGFRP1	5.476	2.192	1.842	0	1.471	0	43.684	0.43	1.155	2.02	4.3	0.677	1.708	13.497	3.704	2.536	0.577
TP53TG1	17.032	51.76	46.246	97.758	45.427	110.726	14.751	55.465	50.113	46.428	40.952	60.599	45.519	30.05	52.763	44.673	44.552
C17orf77	2.26	0	0.03	0	0	0	11.384	4.891	0	0.105	0.012	0	0.298	13.629	0	0.003	0.07
FAM87A	0.206	0.033	0.043	0	0	0	23.256	1.619	0	0.06	0.006	0	0.138	7.411	0.013	0.026	0.131
AC138028.1	0.601	0.072	0	0.021	0.001	0	40.897	3.77	0.542	0.026	0	0	1.238	11.971	0	0	0
LINC00334	0.978	0.029	0.102	0	0.456	0	28.922	0.724	0	0.138	0.179	0.02	0.038	10.28	0.126	0.043	0.054
LINC01006	4.492	2.022	2.027	0.648	2.45	1.166	24.96	2.028	1.917	2.21	2.933	0.734	4.088	9.376	2.485	2.372	2.172
AC239585.1	0	0	0	0	0	0	1.117	0.116	0	0	0.002	0	0.079	10.554	0	0	0
LINC01662	0	0	0	0	0	0	2.82	0.214	0	0	0	0	0.165	3.211	0	0	0
PRKCZ-AS1	4.333	0.489	1.168	0	0.694	5.877	35.607	1.613	0.843	1.364	1.582	1.401	0.234	18.239	1.193	0.681	1.899
TSPEAR-AS2	0	0.042	0.038	0	0.026	0	32.648	0.352	0	0.042	0.116	0	0	18.218	0.035	0.137	0.049
AC138356.1	0	0.448	0.468	0.17	0.403	0	11.328	1.653	0.339	0.39	0.658	0.56	0.131	5.311	0.817	0.402	0.833
LINC01547	0.94	0.644	0.807	2.688	0.289	3.863	45.709	15.213	0.28	0.733	0.53	1.643	1.21	20.588	1.183	0.654	0.822
AC005037.1	0	2.639	3.171	0.16	2.27	0	0	0	3.639	3.976	6.923	3.749	0.686	0	2.623	3.279	3.54
TTTY8	0	0	0	0	0	0	2.224	0	0	0	0	0	0	5.515	0	0	0
FLJ40288	5.104	0	0.019	0	0	0.038	23.504	0.757	0	0.069	0.009	0	0.228	11.237	0.012	0	0.117
COL18A1-AS1	0.581	0.054	0.001	0	0	0	43.122	0.055	0	0.062	0	0	0.619	10.291	0	0.027	0.023
AC131971.1	0.86	0.009	0.059	0	0.04	0	10.853	0.083	0	0.257	0.055	0	0	3.035	0	0.081	0.013
C15orf32	0.522	0	0.027	0	0	0	16.028	0	0	0.041	0.009	0	0.721	13.633	0	0	0.032
LINC00518	0.3	0	0	0	0	0	8.613	2.074	0	0	0.001	0	0.37	8.749	0	0	0
NCF4-AS1	0	0.304	0.254	2.999	0.118	0	26.713	0.4	0.43	0.761	0.446	0.096	1.022	6.446	0.944	0.457	0.287
DSCR4	0.454	0	0.042	0	0	0	10.558	2.005	0	0.049	0	0	0	9.145	0	0	0.295
SREBF2-AS1	2.016	0.314	0.319	0.185	0.115	0	24.438	3.183	0.03	0.297	0.9	0.05	0.389	7.965	0.197	0.347	0.54
C11orf72	0.113	0.054	0.072	0	0.009	0	13.804	0	0	0.102	0.093	0	0.183	15.069	0.154	0.104	0.074
LINC00315	0.49	0.052	0.108	0	0.089	0	49.684	1.062	0	0.269	0	0	0.295	17.216	0.085	0.005	0.173
UMODL1-AS1	1.332	0.878	0.845	0.206	1.921	0	21.08	0.337	2.504	1.146	0.794	0.082	1.57	11.287	0.577	0.799	0.349
AP001062.1	0.124	1.054	1.19	1.048	0.492	1.607	8.046	0.027	0.348	0.984	1.563	2.125	0.577	5.26	1.075	1.237	1.567
AC132216.1	0	0.026	0.011	0	0	0	16.516	0	0	0.102	0	0	0	2.685	0	0	0
FAM167A-AS1	0.398	0.013	0.025	0	0	5.977	42.955	0.845	0	0.175	0	0	0.812	27.318	0.011	0.169	0.391
B3GALT5-AS1	1.08	0.037	0.134	0	0	10.83	21.232	0.672	0	0.067	0	0.006	0.028	12.386	0.012	0.126	0.132
LINC00308	0	0.029	0	0	0	0	6.403	13.031	0	0.036	0	0	0.125	2.601	0	0	0
TTTY13	0	0.05	0	0	0	0	17.58	0.623	0	0	0	0	0	7.937	0	0.025	0
AC000068.1	1.451	0.44	0.318	0.564	0.611	2.8	10.969	19.031	0.286	0.523	0.503	0.02	5.712	10.541	0.351	0.18	0.824
LINC00482	1.11	0.411	0.587	0.306	0.363	0	64.54	1.772	0.164	0.473	0.397	0.025	0.209	24.18	0.349	0.401	0.398
LINC00313	0.12	0.002	0.028	0.027	0	0	3.022	0	0.304	0.034	0.013	0	0.038	12.685	0	0.002	0.091
WASIR1	0	0	0	0	0	0	0.811	0	0	0.005	0	0	0	21.429	0	0	0
LINC00158	0.133	0.572	0.648	2.795	0.528	0	6.674	6.425	0.59	0.36	0.473	0.064	1.169	137.691	0.563	0.538	0.58
TTTY8B	0	0	0	0	0	0	1.362	0	0	0	0	0	0.589	9.203	0	0	0
HDHD5-AS1	0	0.032	0.06	0	1.108	0	48.305	0	0.079	0.182	0.439	0.088	0	9.295	0.344	0.094	0.58
LINC01405	0	0.032	0.01	0	0	0	15.511	7.353	0	0.028	0.316	0	4.21	18.835	0.053	0.056	0.003
LINC00839	0	1.715	1.177	2.737	1.25	0	25.023	0.084	0.599	1.799	1.241	1.422	1.428	11.933	1.985	1.879	1.544
AC021092.1	0	0.85	0.762	0.156	0.352	1.325	1.38	0	0.402	0.792	0.633	0.374	0.331	6.154	0.77	0.605	0.724
MATN1-AS1	0.209	1.147	1.149	0.949	0.645	6.865	19.322	1.072	0.55	0.49	0.943	2.966	1.149	18.653	0.849	0.974	0.506
AC016757.1	0.642	0.567	0.585	0.022	0.477	0.221	46.569	5.292	0.052	0.349	0.39	0.549	2.961	25.783	0.238	0.331	0.56
MIR22HG	7.066	12.91	11.614	18.715	10.4	13.142	26.044	9.466	16.512	13.689	14.965	9.691	14.672	13.478	9.481	20.731	9.483
KTN1-AS1	28.16	0.767	1.099	0.202	0.106	7.575	8.771	2.883	0.148	0.646	0.903	0.565	1.609	5.544	1.15	0.821	1.489
C2orf27B	0	0.001	0	0	0	0	36.675	0	0	0.008	0	0	0.047	9.319	0.265	0.001	0.032
LINC01551	2.404	0.005	0.03	0	0	0	11.757	6.154	0	0.023	0	0	0.016	5.86	0	0	0.853
LINC00207	12.246	0.028	0	0	0	0	55.103	0	0	0	0	0	0.659	20.887	0	0.018	0
C17orf82	0.372	0	0.013	0	0	0	71.14	0.505	0	0.009	0.022	0	0.189	12.838	0.316	0	0.014
AC092118.1	1.013	0.092	0.097	0	0	0	36.244	3.871	0.071	0.161	0.186	0.328	0.891	20.388	0.056	0.112	0.326
AC100800.1	0	0.008	0	0	0.016	0	4.455	7.562	0	0	0.018	0	0	8.81	0	0.003	0
LINC02583	1.221	0.026	0	0	0.004	0	4.605	4.538	0.034	0.056	0.01	0.024	0	6.299	0.073	0	0.127
TCL6	0.238	0.693	1.173	0.663	0.64	0.107	8.909	0.746	1.05	0.65	0.843	1.031	1.202	9.74	1.379	0.766	0.715
AC097382.1	3.157	0.011	0.108	0	0	12.402	5.891	21.339	0	0.029	0	0	0	5.629	0	0.079	0
AC091057.1	6.354	3.505	2.951	4.171	4.662	2.12	11.891	1.403	2.698	4.135	3.733	1.471	3.788	7.565	3.227	3.889	4.291
LINC02592	0	0	0	0	0	0	3.43	0.221	0	0	0	0	0	8.94	0	0	0
LINC00265	8.613	2.927	2.302	7.08	1.987	11.92	35.913	1.137	3.096	2.198	3.174	2.559	2.901	28.741	2.08	1.986	3.214
AC007731.1	0	0	0	0	0	0	11.638	0.96	0	0.033	0	0	0.081	16.799	0	0	0
AC092171.1	1.58	0	0.06	0	0	0	37.281	1.5	0	0.069	0	0	0	6.279	0	0.164	0
C22orf34	0.784	1.863	1.862	0.437	1.946	3.15	46.24	0.843	1.068	1.492	2.954	1.803	2.808	18.387	2.005	1.509	2.257
AC010969.1	1.058	0.029	0.001	0	0.048	0	19.638	0.202	0	0.211	0.02	0	0.203	11.865	0.01	0.053	0.035
LINC00319	0.948	0.001	0.001	0	0	0	12.593	0.21	0.071	0.007	0.007	0	0.01	17.058	0.003	0.003	0.004
CYP51A1-AS1	0	0.035	0.055	0	0.035	0	8.953	0.876	0.034	0.044	0.021	0	0.693	4.73	0.056	0.058	0.072
LINC00910	1.522	2.611	2.97	0.623	2.662	9.103	19.678	0.534	2.26	2.006	3.689	4.56	2.374	12.576	2.728	1.93	2.584
LINC00994	0	0.012	0.078	0	0.02	0	11.409	0	0	0.03	0.019	0	0.448	15.342	0	0.004	0.093
PAX8-AS1	1.586	1.655	1.564	0.987	1.349	7.555	15.272	3.353	1.564	1.495	1.704	1.891	2.017	9.791	1.052	1.574	2.052
AC069277.1	2.474	0.711	0.897	0	1.384	0.038	13.267	0.024	0	0.608	1.132	0.296	1.743	7.151	0.646	0.86	0.498
LINC00943	4.055	0.021	0.008	0	0	0	15.235	0.109	0	0.029	0.001	0	0.101	8.727	0.028	0.02	0.009
LINC01164	1.546	0.001	0.004	0	0	0	23.127	1.538	0	0.026	0.001	0	0.46	19.765	0	0.001	0.005
ANKRD62P1-PARP4P3	0	0.07	0.062	0	0.077	0	3.993	4.829	0	0.056	0.006	0	0.175	5.684	0	0.012	0.345
AC073349.1	0	0.586	0.52	0	0.54	0	3.037	0	0.835	0.847	0.505	0	0.146	6.805	1.167	0.686	1.063
SPATA41	0.283	0.242	0.333	0	0.383	0.601	13.63	0.028	0.092	0.405	0.198	0.465	1.485	5.835	0.318	0.148	0.403
AC079610.1	10.547	0.008	0	0	0.019	0	8.382	0.306	0	0.034	0.011	0	0	5.946	0	0	0.023
COLCA1	1.433	0.009	0.043	0.022	0.024	0.284	8.115	1.038	0.011	0.091	0.264	0.046	0.208	5.977	0.103	0.123	0.183
LINC00615	0	0.063	0	0	0	0	8.716	0.292	0	0	0.004	0	1.285	9.653	0.006	0.1	0
LINC00523	0.081	0.012	0	0	0	0	31.163	0	0	0.104	0.008	0	0.564	24.44	0.033	0.022	0.067
GARS-DT	2.481	5.174	4.55	6.716	5.735	7.936	13.012	3.256	4.551	4.934	6.645	3.054	4.205	9.592	4.181	5.237	4.599
C9orf163	0.725	0.001	0.048	0	0	0	23.197	0.537	0	0.015	0.006	0	0.427	5.942	0	0.029	0.056
AL138767.1	0	0.217	0.184	0	0.238	0	13.536	9.72	0.067	0.478	0.272	0	2.73	0.416	0.021	0.077	0.007
LUADT1	6.177	0.213	0.025	0	0.015	0	15.611	4.143	0.413	0.008	0	0	0	3.867	0.463	0.126	0.026
LINC00173	0.903	2.481	1.211	3.116	2.374	0	23.267	9.392	2.467	1.775	2.663	0.668	0.826	12.037	1.069	2.441	0.897
PDXDC2P-NPIPB14P	2.062	0.235	0.117	0.254	0.177	2.552	4.346	0.85	0.144	0.204	0.473	0.242	0.634	5.888	0.106	0.293	0.385
LINC01560	1.147	3.276	4.999	0.241	2.256	1.976	2.44	7.793	1.582	5.355	4.009	2.945	4.849	9.054	5.506	3.741	5.255
SNHG17	4.328	4.614	4.063	3.689	5.677	5.463	19.576	7.818	4.735	3.569	5.579	7.276	5.211	14.902	4.065	4.978	5.495
AC079612.1	0	0	0.006	0	0	0	27.616	1.223	0	0.026	0.006	0	0.008	17.91	0.003	0.002	0
CTBP1-DT	2.198	6.66	6.134	7.039	4.048	13.533	18.15	3.096	4.962	5.731	6.402	7.724	8.45	6.878	7.619	4.972	8.665
AC090286.1	1.253	0.002	0.033	0	0	0	38.182	0.205	0	0	0	0	0.928	24.702	0	0	0.018
SCOC-AS1	1.637	1.28	2.002	0.742	1.684	8.454	6.691	5.247	3.745	1.987	2.389	2.668	2.773	7.714	1.858	2.12	1.933
AL360004.1	1.132	0.01	0.017	0	0	0	36.045	0.847	0	0.053	0.004	0.005	0.038	11.798	0.002	0	0.012
NPSR1-AS1	1.72	0.004	0.001	0	0.017	0	7.678	0.956	0	0.022	0.003	0	0.353	4.093	0	0.006	0.039
AC068631.1	2.235	0.062	0.03	0	0.006	0	11.821	4.236	0.142	0.066	0.136	0.006	0.3	7.322	0.12	0.045	0.077
LINC02291	0.931	0.008	0	0	0.833	0	11.661	0.071	0	0.019	0	0.076	0.331	6.993	0	0.037	0.013
CH17-340M24.3	7.28	8.928	10.142	10.75	15.007	84.318	9.546	5.216	17.173	13.948	16.813	17.985	24.261	23.604	12.64	11.242	13.813
MIRLET7BHG	1.335	0.347	0.304	0.19	0.407	4.456	46.862	1.299	0.198	0.257	0.566	0.196	0.633	22.127	0.45	0.528	0.461
AP000550.1	0	0.002	0.002	0	0	0.515	10.086	0.266	0	0.012	0.003	0	0.026	5.97	0	0.002	0
LINC00336	0.27	0.145	0.049	0	0	0	27.273	0.287	0	0.057	0.095	0	1.109	16.453	0.142	0.025	0.145
RAMP2-AS1	0.605	1.492	1.674	0.318	1.613	14.942	15.286	3.97	1.868	1.131	1.254	0.885	4.741	14.122	1.767	1.888	2.491
AC090673.1	1.839	0.094	0.106	0.007	0.136	0	5.362	6.216	0.235	0.12	0.272	0	0.356	6.46	0.042	0.159	0.246
GATA3-AS1	1.967	0.115	0.252	0	0.033	0	31.412	1.371	0.356	0.064	0.097	0.091	0.267	12.764	0.079	0.185	0.143
AC008543.1	0.776	0.675	0.716	0.274	0.306	0	9.429	0.518	0.019	0.77	0.352	0.003	0.503	2.104	0.264	0.544	0.754
AC003975.1	8.915	0.003	0.01	0	0.009	0	18.679	8.063	0	0.006	0.003	0	0.521	18.528	0	0	0
LINC00477	0.158	0.118	0	0	0.916	0	11.321	6.905	0	0	0	0	0.972	5.724	0	0.063	0.004
C5orf56	0.708	4.88	5.093	6.574	4.288	6.244	16.006	0.585	5.867	4.688	7.049	5.45	7.435	11.668	5.492	4.855	6.474
AC068051.1	1.283	0.255	0.175	27.609	0	0	25.286	6.154	0	0.094	0.02	0	0.6	17.968	0	0	0.127
ATP11AUN	2.914	0	0	0	0	0	16.382	0.033	0	0.024	0	0	0	9.836	0	0.01	0
AC106870.1	0	0	0	0	0	0	30.436	32.582	0	0.079	0	0	0	19.684	0	0	0.032
AC007952.1	0	0	0.027	0	0	0	0.675	0	0	0.042	0	0	0.057	14.863	0.015	0	0
AL157838.1	1.118	0.032	0.045	0	0.071	0	16.038	6.27	0.02	0.094	0.046	0	0.02	5.4	0.044	0.06	0.037
AC011450.1	5.427	38.734	36.153	76.966	40.57	2.486	18.38	0	107.093	44.466	37.091	50.191	42.803	20.94	45.301	38.888	35.514
AC122129.1	15.398	0.005	0.037	0	0	0	14.662	2.173	0	0.02	0.004	0	0.24	14.936	0.012	0.074	0.011
MDS2	1.652	1.331	1.13	0.12	0.499	0	27.082	3.278	0.977	0.713	0.734	0.047	1.741	39.998	0.401	0.655	0.764
CYYR1-AS1	0	0.096	0.113	0	0	6.128	2.962	0.886	0	0.071	0.092	0	0.165	3.308	0.009	0.064	0.012
SNHG12	4.283	5.937	5.972	5.202	6.909	10.006	15.413	23.651	5.779	6.42	7.294	6.269	4.617	11.459	5.196	5.487	4.33
DSCR8	0	0	0.163	0	0	0	11.495	0	0	0	0	0	0	4.902	0	0.212	0.069
SNX29P2	0.752	1.378	1.482	0.702	0.544	0	11.725	0.379	1.395	0.813	0.843	2.188	0.37	4.214	1.048	0.891	0.814
AFDN-DT	4.015	0.192	0.158	0	0.036	0.585	24.058	4.016	0.178	0.073	0.008	0	0.039	8.544	0.255	0.297	0.148
AL354714.1	0.129	0.083	0.035	0	0.028	0	30.819	1.883	0	0.047	0	0	0.829	11.156	0	0	0.006
PRR31	1.335	0.135	0.047	0	0.043	0	68.91	0	0	0.011	0.003	0	0.011	28.468	0.006	0	0.014
FLVCR1-DT	0.389	3.05	3.186	3.43	1.245	12.184	12.124	12.399	2.259	2.574	2.249	4.134	4.445	10.176	4.677	2.351	4.259
AC007920.1	7.864	0.004	0.133	0	0.002	0	19.608	0.245	0	0.112	0.002	0	0.755	16.886	0.15	0.002	0.026
C3orf35	1.422	3.84	1.966	1.159	2.043	4.073	11.034	0.116	1.546	2.408	3.192	1.96	1.857	10.012	2.216	1.811	2.439
AC135895.1	0	0.003	0	0	0	0	11.135	4.276	0	0	0	0	0	9.251	0	0.17	0.012
LINC01565	1.039	0.155	0.275	0	0.328	0	26.067	3.457	0.347	0.277	0.2	0	0.232	15.051	0.23	0.158	0.168
SSBP3-AS1	0.379	0.017	0.059	0	0.003	0	14.152	5.348	0.243	0.024	0.064	0	0.332	10.24	0.069	0.038	0.055
AC013549.1	0	0	0	0	0	0	15.188	26.196	0	0	0.004	0.025	0	5.624	0	0	0
AL157414.1	1.211	0.044	0.044	0.046	0	0	37.564	9.825	0	0.048	0	0	0.218	19.837	0	0.022	0.043
AL590705.1	0	0.528	0.633	5.791	1.299	0	8.065	1.769	1.015	0.731	1.354	2.832	0.552	12.06	0.729	0.453	0.958
AL022323.1	5.124	1.484	1.959	0	2.169	0	18.296	0.143	0	0.967	1.087	1.62	1.02	34.375	5.555	1.962	1.194
TDRKH-AS1	0	2.659	2.615	2.101	1.642	0.965	6.877	1.1	1.745	2.32	2.194	3.582	2.262	5.026	1.048	2.011	2.725
AL626787.1	0.959	0.241	0.404	0.252	0.221	0	22.398	0.96	0	0.472	0.403	0	0.139	19.051	0.345	0.106	0.042
C9orf41-AS1	12.389	0.231	0.124	0	0	0	24.641	8.835	0	0.261	0.041	0	1.51	14.231	0	0.084	0.178
AL445248.1	23.078	0.374	0.656	0	0.261	0	23.278	5.083	0	0.156	0.295	0	0	38.33	0.324	1.035	0.324
AC012358.1	0.622	0.136	0.105	0.071	0.155	0	8.357	4.331	0	0.079	0.326	0	0	7.705	0.017	0.078	0
AP003027.1	1.121	0.003	0	0	0	0	7.99	0.435	0	0.005	0	0	0.095	4.251	0	0	0
AC006019.1	0	0.037	0.027	0	0.068	0	15.752	0.986	0	0.04	0	0	0	8.044	0	0	0.003
LINC01562	0.342	0.243	0.142	0.053	0.257	0	7.966	11.368	0	0.153	0.365	0.148	0.323	5.89	0.072	0.049	0.17
POLH-AS1	206.461	0.069	0.115	0.675	0.013	0	7.466	8.138	0.548	0.623	0.13	0	0.113	25.88	0.04	0.298	0.263
AL390760.1	0	0.004	0	0	0	0	14.209	3.923	0	0.091	0	0	0.16	3.997	0	0.236	0.057
AC105020.1	5.027	0.005	0.003	0	0	0.151	26.639	0.778	0.224	0.01	0.096	0	0.897	28.7	0	0	0.023
AC015969.1	4.705	3.013	2.103	0.467	2.64	0	4.348	3.423	0.622	2.428	5.369	0.294	1.159	7.481	1.5	3.623	1.037
AL591503.1	0	0	0	0	0.066	0.236	2.906	10.996	0	0	0	0	0	1.215	0	0	0
AL353740.1	0	0.014	0	0	0	0	14.446	0	0	0	0	0	0	1.567	0	0	0
LINC00449	1.561	0.049	0.088	0	0.26	0	3.168	6.09	0.35	0.318	0.043	0.256	0	9.816	0.782	0.02	0.336
AC004988.1	0.457	0.017	0.025	0	0.004	0	6.433	7.844	0	0.015	0	0	0.327	5.167	0	0.065	0
AL354956.1	0	0.265	0.144	0	0.826	0	0	0	0	0.164	0	0.03	0	0	0.212	0.013	0.038
AC009163.1	0	0	0	0	0	0	0	0	0	0	0.261	0	0.192	0	0	0.008	0
AL133216.1	1.519	0.076	0.069	0	0	0	22.776	0	0	0.265	0.03	0	5.642	13.793	0	0.002	0.008
PDCD4-AS1	4.79	21.94	23.1	6.848	18.812	4.928	25.905	20.733	14.29	15.455	17.242	31.371	12.395	16.857	22.616	15.455	16.487
AL139390.1	0	0	0	0	0	0	29.227	4.368	0	0.01	0	0	0	13.392	0	0	0
RBMS3-AS2	2.921	0	0.015	0	0	0	12.802	5.993	0	0.016	0.039	0	0.052	7.119	0.005	0.002	0.004
AP000753.1	0	0.009	0	0	0	0	2.417	2.05	0	0	0	0	0.115	4.979	0.019	0	0
Z99756.1	1.354	0.05	0.314	0	0.029	0	31.475	5.051	0	0.164	0.044	0	1.364	35.11	0.023	0.265	0.157
AL450313.1	0	0	0	0	0.244	0	7.067	3.785	0	0	0	0	0	1.126	0	0	0
LINC02408	2.588	0.037	0.015	0	0.01	0	8.036	0.858	0	0.032	0.015	0	0.206	4.687	0.015	0.011	0.083
IGBP1-AS1	3.392	0.003	0	0	0	0	14.471	0.253	0	0	0	0	0	2.827	0	0	0
AC005342.1	0	0.041	0	0	0	0	22.976	8.465	0	0.05	0	0	0.314	7.584	0.202	0.208	0
LINC00970	0	0	0.011	0	0.079	0	11.305	1.344	0	0.019	0	0	0.201	7.039	0	0	0.067
AC096543.1	0	0.219	0.042	0	0	0	5.377	10.519	0	0.064	0	0	0	14.228	0	0	0
AL354919.1	2.066	0.001	0.029	0	0	0.051	22.226	11.82	0	0.033	0.003	0	0.595	24.342	0.08	0.026	0.13
AC144450.1	0.215	0.012	0.037	0	0	0	20.697	2.967	0	0.089	0.017	0	1.072	15.627	0.076	0.139	0.019
AC012456.1	0	0	0	0	0	0	13.079	0.085	0	0.042	0	0	0	10.824	0.057	0	0.007
AC083799.1	15.001	22.708	24.329	41.99	13.98	6.586	1.815	31.968	25.156	28.926	23.393	18.104	28.328	4.202	23.596	21.662	30.313
LINC00501	5.495	0.025	0.06	0	0	0	5.186	4.577	0	0.03	0.187	0	0.753	3.384	0.114	0.043	0.012
LINC01285	1.199	0.094	0.217	0	0.219	0.276	9.826	2.511	0	0.094	0.036	0	0.006	4.253	0.045	0.055	0.164
IBA57-DT	0	0	0.038	0	0.545	0	34.66	12.519	0	0.168	0.088	0	0.719	13.751	1.307	0.072	0
LINC02487	0.778	0.14	0.052	0	0.002	0.827	22.917	0.448	0.095	0.095	0.009	0	0.894	11.32	0.128	0.097	0.053
SERTAD4-AS1	3.033	7.26	6.587	4.654	5.328	18.765	19.098	1.79	9.34	5.678	4.857	3.814	4.168	10.442	6.331	3.24	7.497
MIR29B2CHG	0.797	0.678	0.616	0.68	1.12	3.877	19.645	0.587	0.245	0.621	1.404	0.902	1.623	15.049	0.556	0.549	0.369
C6orf99	2.612	0.121	0.286	0	0.098	0	26.516	15.896	0.156	0.423	0.272	0.007	0.494	13.126	0.079	0.301	0.292
LINC00862	1.437	0.325	0.198	0	0.177	0	11.228	1.37	0.389	0.31	0.436	0.054	0.588	7.175	0.171	0.259	0.212
LINC00272	1.889	0	0	0	0.018	0	5.012	0	0	0.162	0.02	0	0	10.967	0	0.002	0
AL645568.1	5.33	4.803	3.249	1.933	3.788	6.871	27.375	7.614	5.764	3.685	3.674	5.682	1.967	9.309	3.267	2.491	2.732
LINC00222	0	0.143	0.008	0	0	0	14.549	1.493	0.071	0.016	0.017	0	0.783	4.511	0.051	0.036	0.172
ADAMTSL4-AS1	5.266	0.715	0.476	0.77	2.489	7.138	25.483	1.409	0.598	0.609	2.82	0.112	0.694	9.578	0.502	0.735	0.335
BVES-AS1	0.787	0	0.296	0	0	0	12.297	1.663	0	0.016	0.011	0	0.57	6.212	0.015	0.109	0.052
LIN28B-AS1	0.097	0.036	0.062	0	0	0	16.213	4.144	0.977	0.031	0.018	0	0.058	3.557	0	0.025	0.054
C1orf137	0	0	0	0	0	0	14.181	0.808	0	0.149	0	0	6.805	10.856	0	0	0
ATP1A1-AS1	8.032	3.593	4.222	2.272	1.728	8.558	14.602	7.68	2.575	3.652	4.353	4.227	2.445	25.351	2.958	3.934	4.885
SNHG5	37.85	65.556	67.576	65.802	49.374	101.892	27.312	82.478	144.618	54.871	67.567	98.533	74.75	54.965	61.388	52.327	71.722
ADD3-AS1	0.67	0.409	0.405	0.498	0.403	0.988	8.59	5.912	0.66	0.467	0.454	0.77	0.696	5.022	0.399	0.38	0.246
SPATA42	0	0	0	0	0	0	5.935	5.636	0	0	0	0	0	4.797	0	0	0
AL121827.1	0.975	0.015	0.009	0	0	0	48.808	0.046	0	0.031	0.001	0	0.307	22.041	0.027	0.005	0.042
LINC00632	6.482	3.525	2.228	3.344	4.103	460.767	3.069	0.803	1.205	1.309	2.823	1.801	3.083	5.804	3.17	1.652	5.873
AL354984.1	1.229	0	0.058	0	0	0	18.892	0	0	0.014	0	0	0.279	12.763	0	0	0.041
AL772363.1	0.553	0.118	0	0	0	0	38.708	0.085	0	0.012	0.019	0.023	0.585	21.127	0	0.018	0.075
ARRDC1-AS1	2.85	5.993	5.216	1.038	3.075	11.005	29.136	3.322	4.012	4.266	4.703	8.615	2.651	13.348	6.571	4.254	4.62
LINC01270	1.382	0.51	0.891	2.852	1.014	2.844	13.408	2.021	2.048	0.854	0.73	0.823	2.51	6.306	0.465	0.957	0.705
COL5A1-AS1	0	0	0	0	0	0	36.489	0	0	0.031	0	0	0	5.718	0	0.015	0
SLC12A5-AS1	1.339	0.34	0.18	0.484	0.224	0	14.547	1.687	0.015	0.124	0.039	0	0.09	9.827	0.337	0.179	0.099
AL391421.1	2.912	0.161	0.043	0	0.036	0	18.662	0	0	0.15	0.078	0.05	0.059	4.446	0.138	0.042	0.262
LINC00963	3.836	4.542	4.266	3.629	3.648	11.275	24.626	5.347	4.615	5.841	5.179	3.072	3.75	15.928	3.825	5.371	4.614
AL158151.1	0	0.16	0.194	0	0.186	0	26.512	0.543	0.43	0.132	0.033	0.006	0.118	11.03	0.01	0.341	0.125
TDRG1	1.897	0.001	0	0	0	0	34.236	0.221	0	0.039	0	0	0.29	17.336	0	0.005	0.016
LINC00951	1.272	0.035	0	0	0	0	42.222	0.132	0	0.304	0	0	1.012	9.911	0.116	0	0
LINC02520	0	2.493	1.948	0.232	1.446	7.979	31.43	4.2	1.584	2.561	3.862	8.368	0.512	10.317	1.587	1.586	3.558
AL162293.1	0.809	0.002	0.004	0	0.004	0	27.43	14.537	0	0.026	0	0	0.907	22.04	0	0.001	0
LINC00474	2.426	0	0.135	0	0	0	5.704	0.153	0	0.034	0	0	0	4.138	0	0	0
GDF5OS	2.473	0.007	0.017	0.071	0.214	0	5.283	29.725	0	0.169	0.019	0	0.889	22.633	0.003	0.048	0.054
AP000911.1	3.233	0.185	0.201	0	0.067	2.025	29.251	0.315	0.033	0.216	0.225	0	0.744	29.33	0.352	0.267	0.445
LINC00587	2.546	0	2.097	0	0	0	6.703	3.248	0	0	0.073	0	0	0.525	0.044	0	0
PSMB8-AS1	0.415	103.981	104.772	103.881	83.269	35.108	13.768	106.237	93.123	86.651	87.101	123.67	117.862	1.649	121.75	85.302	110.619
LINC01993	2.167	0.006	0.057	0	0.004	1.191	50.77	3.742	0	0.078	0.034	0	0.611	14.31	0.167	0.018	0.057
TNRC6C-AS1	0.266	3.79	3.266	4.438	2.651	3.586	9.848	4.021	3.968	3.087	3.715	3.662	4.241	1.809	2.856	2.255	3.961
LINC01973	0.598	0.02	0.019	0	0.014	0	30.335	0.637	0	0.053	0.068	0	0.363	20.595	0.016	0.015	0.026
AL590644.1	0.179	0	0.005	0	0	0	29.609	0.599	0	0.038	0.001	0.008	0.503	13.396	0.008	0	0.238
PKP4-AS1	1.299	0.145	0.118	0	0.005	0	10.486	0.052	0.316	0.082	0.091	0.089	0.482	13.038	0.341	0.274	0.045
NOL4L-DT	2.144	0.004	0.007	0	0.987	0	70.915	0	0	0.296	0	0	0.21	47.097	0	0.01	0.029
AL359649.1	1.1	0.011	0.019	0.026	0	0	31.302	0.064	0	0.037	0.01	0	0.026	11.222	0.014	0.01	0.037
C9orf170	0.17	0.035	0.026	0	0	13.499	11.664	0.193	0	0.068	0	1.806	0.883	7.899	0.081	0.087	0.024
LINC01854	0.379	0.008	0	0	0	0	19.849	0	0	0.009	0.002	0	0	9.351	0.049	0	0.05
C1orf195	0	0	0	0	0	0	31.155	0	0	0.018	0.091	0	0.892	23.637	0	0	0
PSORS1C3	0	0.112	0.097	0	0	0	23.462	9.081	0	0.197	0.043	0	0.017	5.302	0.194	0.625	0.15
ACOXL-AS1	1.902	0.011	0.008	0	0.002	0	9.405	2.637	0	0.069	0.008	0	0.582	7.029	0.004	0.004	0.002
FLJ45513	1.702	0.247	0.202	0.09	0.402	0	27.999	0.065	0	0.38	0.812	0.833	0.453	11.561	0.826	0.184	0.362
LINC01123	1.058	0.403	0.581	3.651	0.418	0	4.294	1.1	0.108	0.844	0.611	0	0.246	29.036	0.249	0.892	0.714
LINC01257	2.18	0.06	0.005	0	0	0	32.985	0	0	0.045	0.082	0	0.636	16.439	0	0.05	0.03
AC115618.1	0.75	6.933	3.132	10.084	2.549	0.607	15.646	8.812	14.336	13.397	8.856	3.497	7.902	2.303	3.981	10.062	2.774
HCG9	5.964	0.977	0.518	0	0.724	0.169	54.006	3.709	0.429	0.49	0.393	0.754	2.175	14.931	2.594	1.39	1.072
AC010624.1	0.54	0.024	0.175	0	0	0	18.643	5.01	0	0.041	0.093	0	0.3	17.555	0	0.09	0
AL133464.1	1.65	0.015	0.018	0	0	0	9.433	2.514	0	0.037	0.007	0	0.502	10.717	0.016	0.041	0.018
STARD7-AS1	1.285	6.531	6.147	7.043	3.564	10.248	19.788	0.852	5.858	6.329	6.557	7.198	5.654	13.803	11.329	5.471	7.009
MAMDC2-AS1	0.776	0.009	0.056	0.117	0.001	0	5.825	2.452	0.203	0.047	0.002	0	0.555	1.217	0.001	0.006	0.003
LINC01556	0	0.238	0.15	0	0	0	9.833	0	0	0.105	0.16	0	0	0.644	0.431	0.112	0
LINC01951	2.864	0.023	0.001	0	0	0	7.464	0.82	0	0.046	0	0	0.054	18.951	0	0	0.029
AC008429.1	0	0.295	0.075	0.028	0.064	2.713	8.55	3.431	0.831	0.042	0.199	0.005	0.007	5.191	0.039	0.019	0.022
LINC01291	1.526	0.035	0.083	0.173	0	0	15.101	7.135	0	0.068	0.119	0	0.136	11.992	0.077	0.094	0.148
AL590399.1	0	0.279	0.588	0.046	0.04	0.128	0	0.156	0	0.282	0.362	1.366	0.422	8.249	0.16	0.615	0.201
AL935212.1	0	0	0	0	0	0	3.656	0	0	0	0.004	0	0	13.011	0	0.002	0
ST8SIA6-AS1	0.8	0.317	0.534	0	1.033	0	13.072	2.009	0	0.603	0.517	0.006	0	3.927	0.759	0.523	0.073
AC011484.1	0	0.208	0.557	0	0.496	0	0.326	0	0.265	0.308	0.392	0	0.397	0	0.385	0.924	0.272
FAM201A	0.046	0.149	0.137	0.761	0.016	0	22.727	0.195	0	0.138	0.186	0	0.059	7.938	0.217	0.164	0.215
AC021218.1	1.555	0.004	0.012	0	0.005	0	14.867	1.135	0	0.192	0.085	0.3	0.109	9.209	0.009	0.019	0.033
LINC01545	0	1.086	1.912	0	1.557	0	9.181	1.608	0.094	1.38	0.52	0.551	0	8.377	2.327	1.343	1.566
AC007389.1	0.744	0.002	0.103	0	0.004	0	15.276	5.269	0	0.055	0.031	0.647	0.749	9.398	0.035	0.049	0.135
ATP6V0E2-AS1	1.134	0.601	0.781	0	0.262	4.515	20.977	0.087	1.238	0.56	1.22	2.213	0.253	11.774	0.505	0.353	0.529
FAM83A-AS1	0.692	0.209	0	0	0	0	19.502	0.212	0	0.028	0.138	0.009	0	27.304	0.108	0	0.04
BLACE	9.4	0.005	0.003	0	0.071	0	51.231	1.445	0	0.084	0.208	0	0.769	32.5	0	0.003	0.007
AP000812.1	0	0.436	0.79	0	0.059	0	31.406	2.296	0	0.579	1.559	1.802	1.523	22.307	0.712	1.253	1.159
AC005692.1	0	0	0.014	0	0.015	0	6.921	0.19	0	0.069	0	0	0	17.481	0	0	0
LINC02138	2.017	0	0.073	0	0.02	0	65.327	0.215	0	0.004	0	0	0.033	21.756	0	0	0
AC092384.1	0.494	0.895	0.734	0	0.803	0	44.016	0.086	0	0.387	0.475	1.156	0.654	27.659	0.557	0.393	0.875
AC134312.1	1.086	0.044	0.182	0	0.004	0	44.026	0.103	0	0.044	0.018	0	0.04	19.324	0.016	0.061	0.079
AC118344.1	0.957	0.065	0.092	0	0.215	2.413	46.613	0	0	0.345	0.342	0	0.405	24.876	0	0.422	0.176
LINC01121	0.784	0.026	0.169	0.135	0.028	0	14.446	4.87	0.081	0.183	0.083	0	1.6	16.631	0.01	0.089	0.156
LINC02397	0.375	1.13	1.52	0.912	1.579	0	3.595	4.578	1.229	1.078	1.52	1.409	1.18	2.557	1.419	0.809	0.589
DKFZp779M0652	0.831	0.438	0.561	3.911	0.202	0	36.004	2.953	8.779	0.509	0.677	0.09	0.355	36.111	0.298	1.403	1.008
C7orf66	4.289	0	0	0	0	0	3.324	30.664	0	0	0	0	0	0.757	0	0	0
LINC00654	1.723	1.747	2.153	1.214	1.433	19.279	17.671	1.744	0.946	1.917	1.485	5.083	2.965	10.559	2.076	1.83	2.441
TTLL10-AS1	0.754	0.034	0.032	0	0	0	25.795	0.585	0.04	0.051	0.07	0	0.006	10.921	0.083	0.008	0.047
LINC01602	0.855	0	0.009	0	0	0	6.277	0.978	0	0.004	0	0	0	5.115	0	0	0
AL356414.1	0.83	0.017	0.003	0	0	0	32.004	2.631	0	0.596	0.099	0	3.004	42.665	0	0.044	0.114
AC005863.1	0.57	0	0.017	0	0	0	6.847	0.046	0	0.005	0	0	0.062	8.289	0.016	0	0.003
LINC01460	0	0.053	0.059	0	0.005	0	12.561	0.025	0	0.002	0.084	0	0.08	6.07	0.005	0.026	0.052
LINC00661	0.696	0.011	0.024	0	0	0	48.627	2.497	0	0.021	0.017	0	0.76	22.058	0.175	0.002	0.296
AC007608.1	0	0.008	0	0	0.278	0	14.608	3.762	0	0.031	0.019	0	0.427	5.416	0.081	0.015	0
AL592528.1	2.935	0	0.004	0	0	0	37.191	0.814	0	0.017	0	0	1.209	17.187	0.018	0.012	0.011
KU-MEL-3	3.264	0.002	0.023	0	0	0	26.434	0.426	0	0	0.056	0	0.195	34.337	0.313	0.093	0
AC140658.1	0.161	0	0	0	0.005	0	2.086	0.163	0	0.02	0.004	0	0.468	12.247	0	0	0.005
CALML3-AS1	1.005	0.021	0.073	0.019	0.001	0	15.409	0.172	0	0.056	0	0	0.351	15.111	0.054	0.05	0.067
AC013472.1	0.464	0	0.075	0	0.32	0	23.572	4.754	0	0.07	0.031	0	0.448	18.051	0	0.039	0.002
AC121338.1	0	0.31	0.472	5.784	0.351	0	17.873	0	0	0.182	0.449	0	4.357	24.798	0.216	0.273	0.567
CHKB-DT	3.938	5.082	4.697	2.494	3.307	34.663	42.92	6.562	3.809	3.848	3.569	12.681	3.468	14.409	5.812	2.262	5.426
AL049775.1	0	0.112	0.195	0	0.037	2.886	6.746	3.754	0.02	0.21	0.156	1.148	0.689	8.36	0.294	0.744	0.391
LINC01597	1.444	0.357	0.236	0.028	0.093	0	13.867	1.625	0.464	0.217	0.213	0.013	2.239	11.17	0.267	0.179	0.25
AP001043.1	1.229	0.034	0.047	0.018	0.009	0.619	17.796	0.837	0	0.094	0.073	0	0.784	11.422	0.045	0.072	0.096
LINC01446	0.079	2.751	1.323	2.082	0.009	0	7.953	4.155	0.156	3.67	31.514	0.954	0.351	6.311	0.139	16.923	0.054
LINC01310	0.367	0.001	0.001	0	0	0	51.571	0.078	0	0.023	0.087	0	0.616	26.34	0.038	0	0.105
LINC00898	0	0.03	0	0	0.002	0	39.716	0.52	0	0.044	0.007	0	0	22.557	0	0.001	0.025
LINC00583	0	0.014	0	0	0	0	3.996	6.291	0	0	0	0	0	9.95	0	0	0
AL035696.1	0	0.004	0	0	0	0	21.104	1.658	0	0.062	0	0	0	25.843	0.06	0	0
AC020741.1	2.999	0.011	0.001	0	0	0	20.98	53.849	0	0.033	0.014	0	0.123	11.965	0.062	0.028	0.109
ADARB2-AS1	0.829	0.018	0.047	0	0	0	55.565	1.964	0	0.12	0	0.027	0.029	12.945	0.733	0.02	0
AL359878.1	2.809	0.002	0.178	0	0.022	0	11.918	12.166	0	0.017	0.082	0	0.392	6.993	0.053	0.026	0.003
AC083864.1	0	0.09	0.008	0	0	0	37.336	4.183	0	0.147	0.095	0	1.034	20.889	0.116	0.099	0.056
LINC01531	0	0.075	0.081	0	0.024	0	15.644	1.83	0	0.074	0.023	0	0.017	11.3	0.066	0.008	0.035
DPP9-AS1	0	0.261	0.459	0.025	0.516	0.109	13.641	0.098	0.056	0.227	0.604	0.591	1.295	10.671	0.379	0.302	0.43
LOH12CR2	1.372	1.561	0.706	5.146	0.75	28.424	6.65	11.751	0.24	0.785	0.752	0.951	1.415	2.653	1.678	1.544	0.809
AC024132.1	2.647	0	0	0	0	0	4.377	1.56	0	0	0	0	0.071	5.243	0	0	0.002
LINC00487	0.122	0.041	0.129	0	0	0	24.228	1.098	0.284	0.196	0.016	0	0.241	12.068	0.052	0.026	0.136
RFPL3S	1.565	0.062	0.152	0	0.03	0	3.192	2.913	0	0.407	0.259	0.053	0.153	1.779	0.313	0.095	0.197
PCOTH	0	0.404	0.294	0	0.17	0	2.253	0.938	0	0.53	0.926	0.449	1.843	0.949	0.622	0.54	0.585
FAM99B	0	0.011	0.008	0	0.006	0	59.439	2.12	0	0.233	0.166	0	0.279	11.266	0.06	0.29	0.273
FAM99A	0.264	0.013	0.03	0	0	0	33.588	0.034	0	0.08	0.237	0	0.043	3.632	0.002	0.574	0.057
C1RL-AS1	1.237	1.34	1.105	0.882	1.368	5.302	23.987	6.263	0.997	1.324	2.556	1.227	2.197	20.998	1.072	1.246	1.891
AC108134.1	6.374	0.001	0.046	0	0.013	0	33.176	0.176	0	0.011	0	0	0.062	10.75	0.007	0.062	0.074
SRRM2-AS1	3.018	0.163	0.151	0.048	0.137	0.481	40.163	1.017	0	0.173	0.153	0.014	0.906	16.982	0.04	0.094	0.125
C21orf62-AS1	4.45	1.661	1.835	0.354	2.73	3.28	10.45	1.61	2.993	2.367	1.957	1.166	1.176	3.767	2.769	1.932	1.349
AC105345.1	1.161	0.212	0.121	0	0.119	0	35.096	0.146	0.039	0.051	0.415	0.042	0.041	30.045	0.053	0.09	0.062
AC074389.1	3.846	0.003	0.007	0	0.115	0	43.137	0.85	0	0.007	0	0	1.357	21.682	0.087	0.007	0
Z99774.1	0	0.016	0.04	0	0.058	6.567	3.4	0.296	0.038	0.159	0.104	0	2.353	0.987	0.009	0.065	0.18
AL121823.1	0	0	0.369	0	0	0	2.588	0	0	0	0.096	0	0.084	4.243	0	0	0
AC006305.1	0	0.062	0.114	0	0.293	0	10.328	4.176	0	0.265	0.053	0	0.072	8.477	0.014	0.085	0.211
AP000552.1	0	0.002	0.001	0	0.002	0	3.213	0.157	0	0	0.001	0	0	4.178	0.001	0	0
LINC02346	1.54	0	0.014	0	0	0	21.338	7.65	0	0.02	0	0	0	16.909	0.007	0	0.01
DUXAP8	0.097	0.059	0.204	0.452	0.043	0	4.38	1.549	0	0.09	0.121	0	0.215	7.926	0.566	0.149	0.094
AL359555.1	30.124	0.173	0.07	0	0.165	0	7.445	3.508	0	0.119	0.007	0	2.608	1.574	0	0.746	1.217
HCP5	12.171	91.207	94.744	106.162	66.817	46.573	28.923	49.962	92.182	81.532	80.596	121.658	103.362	6.059	113.932	86.2	120.313
HCG27	1.887	0.595	1.09	0.216	2.022	0.129	13.635	2.734	1.754	1.15	1.49	0.167	0.426	1.397	0.774	1.115	0.766
H1FX-AS1	0.874	0.411	0.472	0.098	0.448	0.426	33.574	0.706	0.586	0.387	1.396	0.262	1.407	13.618	0.698	0.513	0.624
AC117402.1	0	0.001	0.198	0	0	0	8.273	5.598	0	0.21	0.509	0	0.52	7.105	0	0.087	0.299
KRBOX1-AS1	0.437	0	0	0	0	0	9.39	0.351	0	0.037	0	0	1.617	9.858	0	0.077	0.003
AC022007.1	1.174	1.639	1.064	0	2.555	0	31.544	2.889	2.352	1.155	1.286	0.536	0.321	10.072	1.339	1.039	0.49
THUMPD3-AS1	1.848	4.167	3.656	1.584	5.77	7.083	7.389	8.426	2.709	3.877	5.185	3.387	4.144	10.13	2.98	4.418	3.499
AP000553.1	2.605	0.016	0.016	0	0	0	40.645	2.07	0	0.14	0.059	0	0	12.546	0	0.027	0.095
AL359091.1	0.379	0	0.001	0	0	0	47.98	0.362	0	0.003	0.011	0	0.082	6.073	0.022	0.003	0.009
AP000346.1	0	0.119	0.124	0	0.21	0	13.133	1.48	0.182	0.175	0.337	0	0	4.015	0	0.047	0.125
AC003035.1	0	0.007	0.612	0	0	0	5.003	0	0.514	0.111	0.757	0	0.456	2.433	0.01	0.034	0.031
LINC01089	32.54	4.302	3.229	1.547	8.294	2.322	20.288	6.116	2.763	6.095	6.178	1.337	3.69	10.337	2.81	5.74	2.881
AL137145.1	1.742	0.042	0.218	0	0.305	5.852	6.655	2.101	0	0.183	0.239	0	0.49	16.205	0.011	0.491	0.109
EWSAT1	2.294	0.148	0.157	1.303	0.123	0.895	21.14	0	0	0.153	0.196	0.023	0.449	31.602	0.27	0.126	0.421
TTTY2	0	0	0	0	0	0	1.797	0.039	0	0	0	0	0.011	4.437	0	0	0
TTTY2B	0	0	0	0	0	0	0.244	0	0	0.017	0	0	0.01	3.831	0	0	0
AC093281.1	0	0	0	0	0	0	5.455	4.529	0	0.01	0	0	0	5.16	0	0	0
Z97192.1	0.816	0.002	0.038	0	0	0	37.021	0.755	0	0.028	0.001	0.079	0.667	16.783	0.112	0.005	0.009
AC016747.1	2.97	4.811	5.343	7.04	3.622	11.461	10.351	6.625	7.014	4.496	6.182	2.682	6.28	5.659	5.863	3.896	7.386
C1orf220	0.336	0.518	0.571	0	0.153	0	14.971	1.792	0.694	0.348	0.334	0.064	1.349	5.618	0.75	0.233	0.273
AL021068.1	2.53	0.757	0.363	0.034	1.102	0	12.02	0.821	3.141	0.405	0.62	0	0.479	11.343	0.173	0.514	0.294
AL590867.1	0	0	0.029	0	0	0	5.62	1.594	0	0.004	0	0	0	3.834	0	0.004	0
Z97192.2	3.819	0.502	0.356	0.073	0.354	1.422	30.387	1.894	0.12	0.718	1.018	0.263	1.253	16.97	0.989	0.721	0.958
LINC00671	2.79	0.051	0.087	0	0.069	0	26.882	4.855	0.023	0.077	0.135	0	0	13.097	0.285	0.052	0.003
FIRRE	0.197	7.245	7.851	13.738	7.839	8.182	3.8	2.98	5.203	6.367	6.331	8.284	16.236	5.975	7.243	8.662	11.124
SLX1A-SULT1A3	0	0	0	0	0	0	0.052	0.015	0	0	0.009	0	0	1.143	0	0	0
U73169.1	0	1.395	0.188	0	1.126	0	30.199	0	0	0.854	2.408	0	0.373	16.851	0.313	0.329	0.016
ZNF337-AS1	1.081	0.936	1.032	1.218	1.472	5.278	6.714	0.151	0.909	0.991	1.186	0.495	3.603	2.813	1.08	0.958	1.384
AL731661.1	0	0.005	0.035	0	0	0	0	0	0	0.062	0	0	0	6.199	0	0	0
LINC01521	1.156	2.428	1.471	0.065	3.192	4.348	29.897	3.22	1.717	1.614	2.5	0.05	5.048	13.07	2.203	1.526	1.331
LIPE-AS1	1.023	1.534	2.222	3.176	0.972	0.134	17.223	2.403	2.9	2.375	2.357	2.175	1.933	11.436	1.296	1.542	1.537
AC019080.1	0.352	0.527	0.45	0.547	0.38	0.362	5.816	2.671	0.435	0.748	0.949	0.55	1.28	2.943	0.714	0.478	0.804
AC007277.1	2.401	0.011	0.001	0	0	0	5.92	14.482	0	0.195	0.01	0	0	5.88	0.088	0.014	0.082
AL157395.1	1.231	0	0.011	0	0.013	0	39.809	12.529	0.15	0.3	0.065	0	0	14.233	0.034	0	0.013
LINC02418	0.323	0	0.002	0	0.01	0	16.718	1.623	0	0.023	0.083	0	0.34	6.232	0.158	0.001	0.04
LINC02347	1.06	0.105	0.034	0	0.224	0	9.256	3.748	0	0.028	0.001	0	0.765	6.64	0.023	0.005	0.039
UCA1	25.614	0.303	0.32	0.31	0.006	0.136	13.932	0.244	0.011	1.088	0.28	0.3	0.182	31.152	1.229	2.547	0.443
PAXIP1-AS2	1.142	9.874	9.706	7.747	8.515	10.055	5.69	5.81	8.071	8.826	9.457	9.771	6.645	5.758	9.9	8.275	11.714
LINC00887	5.247	0.016	0.011	0	0.019	0	19.294	5.852	0.096	0.05	0.037	0.01	1.108	24.385	0.182	0.116	0.125
LINC02026	0	0.038	0.075	0	0	0	16.681	2.029	0	0.195	0.057	0.584	0.32	8.269	0	0.047	0.038
GCC2-AS1	1.505	0.503	0.506	0	0.529	0.459	22.597	0.434	0.165	0.928	0.764	1.803	0.12	8.365	0.23	0.285	0.77
ST7-OT4	2.009	0.053	0.11	0	0.086	0	1.638	0.393	0.164	0.176	0.26	0.625	0.584	2.992	0.093	0.128	0.228
AC010336.1	2.089	0.023	0.017	0	0.081	0	7	1.782	0	0.107	0.062	0.535	0.104	4.507	0.011	0.138	0.076
APTR	3.283	3.65	3.012	4.168	3.704	23.852	7.554	7.704	1.663	2.991	3.154	2.461	4.234	10.089	3.409	3.268	3.563
VAC14-AS1	2.37	0.029	0.085	0	0.144	0.182	20.823	2.295	0	0.128	0.052	0.005	0.009	12.269	0.156	0.118	0.116
LINC00488	0.727	0.013	0.002	0	0	0	6.082	2.74	0	0.021	0	0	0.381	4.343	0.003	0.001	0.028
KANSL1-AS1	1.824	14.084	12.364	9.601	12.405	34.897	13.113	6.739	13.165	12.213	11.065	8.592	19.792	0.931	12.07	11.073	18.508
LINC02085	0	0.017	0.236	0	0.699	0	1.436	0	0.16	0.182	0.232	0	0.075	0	0.024	0.031	0.312
VPS33B-DT	0.277	0.131	0.069	0.476	0.047	0	15.215	2.203	0	0.1	0.231	0.451	0.164	7.96	0.061	0.041	0.207
AC087491.1	0	0.003	0.019	0	0	0	41.498	10.739	0	0.21	0.168	0.017	0	15.817	0	0.056	0
MEG3	2.728	0.07	0.165	0.132	0.179	1.887	20.557	0.886	0.167	0.232	0.144	0.066	0.543	19.95	0.149	0.282	0.243
AC019077.1	0	0.203	0.085	0	0.563	0	19.405	37.1	0	0.135	0.372	0	0	9.232	0.983	0.336	0.229
AC142086.1	0	0	0	0	0	0	2.097	0.186	0	0.012	0	0	0.825	16.662	0	0	0
AC073592.1	0.297	0.022	0.004	0	0	0	45.767	0.055	0	0.033	0.006	0	0.097	13.692	0.017	0.001	0
LINC01913	2.592	0.018	0.008	0	0.342	0	15.765	1.831	0	0.061	0.007	0	0	15.829	0.034	0.031	0
AC116407.1	2.106	0.847	0.876	0.209	0.626	0	11.587	0.89	0.086	0.356	0.534	3.462	1.331	12.116	0.791	0.796	0.82
SMURF2P1-LRRC37BP1	0.644	0.323	0.245	0.249	0.459	0	7.492	0.837	0.797	0.259	0.15	0.26	0.267	7.04	0.2	0.359	0.518
AL161756.1	0	0.055	0.121	0	0.078	0	11.503	4.902	0.028	0.053	0.148	0.064	0.166	8.191	0.022	0.069	0.011
AC010168.1	14.746	1.031	2.885	1.911	0.976	37.977	16.568	7.475	1.729	2.411	1.821	1.824	7.666	12.807	4.854	2.485	1.656
AC112512.1	1.716	0.007	0.005	0	0.011	1.106	7.417	2.831	0	0.272	0.317	0	0.204	3.298	0.18	0.056	0.03
POLR2J4	0.096	0.258	0.433	0.012	0.171	2.887	10.227	0.679	0.053	0.226	0.467	0.265	0.578	6.512	0.182	0.247	0.282
AP002358.1	0.297	0.114	0.363	0	0.096	0	12.772	0.238	0	0.179	0.339	0	0.082	9.07	0.159	0.08	0.023
AC090921.1	1.504	0.375	0.286	0	0.147	0	26.938	5.907	0.562	0.424	0.097	0	0.058	14.318	0.208	0.116	0.268
LINC00612	0	0.05	0.058	0	0.083	0	25.866	0.129	0	0.059	0.02	0	0.648	5.962	0.779	0.085	0.244
AC004540.1	1.479	2.169	2.098	1.695	0.795	29.379	34.574	0	1.91	1.556	2.151	4.37	1.135	14.859	2.231	1.437	2.72
LINC00243	0.373	3.741	3.187	3.086	3.313	3.174	13.027	1.531	3.095	3.698	2.5	2.376	3.519	2.189	2.827	3.607	2.569
LINC01588	1.604	1.842	1.61	1.138	0.928	2.01	19.752	4.77	2.84	1.545	2.192	2.368	1.311	12.657	1.639	1.399	1.838
BX546450.1	0	0	0.004	0	0.068	0	25.882	0	0	0	0.004	0	0	23.73	0	0.034	0
AC104472.1	0.359	0.047	0.009	0	0	0	6.613	5.306	0	0.057	0.004	0	0.039	9.859	0	0	0.022
HLA-F-AS1	0	1.701	1.649	0.061	1.128	5.439	5.101	6.696	2.98	1.501	1.617	1.237	1.115	1.167	1.818	2.297	1.789
AC008448.1	1.597	0	0	0	0	0	1.891	11.158	0	0	0	0	0	0	0	0	0
AP000317.1	0	1.004	0.086	0	0.608	33.557	26.45	69.728	0	0.362	0.598	0	0.477	5.845	0.014	0.071	0.267
AC005323.1	3.164	0.019	0	1.761	0	0	8.326	3.104	0	0.107	0	0	0.93	3.893	0	0.184	0
AC129492.1	0	1.184	2.261	2.355	1.09	3.063	5.524	0.353	0.113	1.001	1.12	1.7	1.349	10.765	1.541	0.864	1.783
AL645728.1	2.963	1.184	0.809	0	1.6	4.903	18.678	11.302	0.126	0.597	1.258	1.064	0.826	16.713	0.972	0.905	1.528
AL008729.1	0.35	4.251	3.239	1.5	10.031	0	9.857	3.382	5.468	4.727	4.572	1.023	0.879	4.516	3.027	6.12	2.258
AC131097.1	0	0	0.192	0	0	0	21.229	0.185	0.42	0	0.091	0	0	2.501	0	0	0
CD27-AS1	0.618	10.022	8.34	7.999	13.244	2.836	20.576	35.182	9.275	13.982	11.397	2.98	9.842	14.054	7.482	12.568	6.473
ALOX12-AS1	0.58	2.06	2.65	1.943	3.282	0	16.288	13.026	2.796	2.536	2.708	0.678	2.887	12.677	1.731	2.268	1.651
AC025171.2	1.258	3.028	2.863	0.962	1.729	4.066	25.151	16.908	1.895	1.987	3.104	5.17	2.962	12.213	2.988	2.282	3.515
FAM74A1	0	0.016	0.062	0	0	0	4.371	0	0	0.252	0.186	0	1.584	15.397	0	0.014	0.159
LINC00588	0.995	0.053	0	0	0	0	26.938	0.152	0	0.042	0	0	0.022	4.242	0.096	0.05	0.014
AC025262.1	2.364	2.82	0.014	0	0.054	0	8.505	0	0	0.356	0.139	0	0.351	8.135	0	0.12	0.187
LINC00269	0	0.035	0.002	0	0	0	8.468	3.578	0	0.017	0.004	0	0.287	10.786	0	0	0.008
BASP1-AS1	1.867	0.113	0.261	0.528	0.237	0	17.858	3.986	0	0.155	0.171	0.032	0.414	23.005	0.105	0.336	0.28
LINC01020	0	0.003	0.024	0	0	0	8.944	0.034	0	0.16	0	0	0.331	9.52	0.004	0.003	0.017
LINC02449	0	0.272	0.494	0	0.012	19.292	25.602	0	0	1.21	0.617	0.647	2.826	6.846	0.772	1.277	0.486
AL137145.2	4.238	0.165	0.382	4.472	0.331	0.329	15.275	7.344	0.133	0.336	0.619	0	0.335	10.127	0.056	0.401	0.463
AC116351.1	2.606	0.437	0.25	0	0.009	5.101	12.87	3.612	0.432	0.143	0.312	0.332	0.69	5.657	0.252	0.159	0.395
DHRS4-AS1	3.711	14.197	14.216	10.713	13.962	11.744	19.302	7.414	8.878	11.725	12.469	13.12	13.705	12.935	17.295	12.215	17.801
AC135983.1	3.401	0.071	0.156	0	0	0	3.001	1.668	0	0.014	0.091	0	1.388	2.227	0.005	0	0
FAM66B	0	0.307	0.45	0.138	0.588	0	13.917	0	0.276	0.241	0.409	0.57	0.952	8.6	0.763	0.288	0.86
MIR99AHG	0.566	0.689	0.607	0.762	0.667	7.115	6.388	4.933	0.539	0.518	0.631	0.254	0.35	4.413	0.687	0.844	0.966
LL22NC01-81G9.3	0	0	0.001	0	0	0	31.149	8.535	0	0.085	0	0	0	39.361	0	0	0
MIR17HG	0.925	0.081	0.087	0	0.131	1.582	6.696	2.236	0	0.155	0.352	0	0.214	2.383	0.168	0.239	0.12
MCM3AP-AS1	0.601	1.384	1.42	1.09	0.791	1.228	11.652	6.406	2.375	2.283	1.519	1.497	1.098	9.243	1.457	1.442	1.721
AATBC	1.126	4.668	4.208	2.256	2.975	0	55.733	1.003	5.073	3.978	6.169	3.882	4.387	18.451	4.051	3.278	5.81
BCRP3	0	0	0.004	0.024	0.479	0	15.205	0	0	0.003	0.025	0	0	4.672	0.013	0	0.067
LINC00598	0.666	0.971	0.722	0.196	1.44	2.68	11.293	2.283	0.974	1.333	1.047	0.269	2.393	11.828	0.49	1.118	0.31
FAM230B	0.127	0.015	0	0	0	0	8.486	0.214	0	0.003	0.003	0	0.015	9.773	0	0	0
LINC00189	4.291	1.667	2.1	0.347	2.75	0	5.035	6.342	1.758	1.669	1.907	3.003	3.272	4.493	1.61	2.014	2.634
TTTY5	0	0	0	0	0	0	7.017	0.73	0	0.003	0	0	0	1.855	0	0	0
AC114730.1	0	0.639	0.568	0	0.096	0	21.505	0	0	0.506	0.085	0.05	0	1.982	0.015	0.338	0.235
AC245128.1	0	0.003	0.294	0	0	0	13.497	0	0	0.068	0.048	0	0	0.371	0	0.041	0
ARHGAP27P1-BPTFP1-KPNA2P3	1.021	1.134	1.496	0.368	1.556	2.301	3.126	1.116	0.473	1.289	2.431	1.002	1.766	3.376	2.366	1.397	1.576
LINC01139	0.343	0.004	0.01	0.008	0.019	0	5.257	0.918	0	0.017	0.024	0.038	0.314	4.86	0.08	0.02	0.179
AP002761.1	0	0	0.1	0	0	0	19.387	23.437	0	0.649	0.084	0	0	19.034	0	0.106	0.57
LINC01356	2.706	0.174	0.185	0	0.025	12.642	21.054	4.824	0.036	0.231	0.057	0	0.488	13.287	0.149	0.051	0.26
LINC02337	4.988	0	0	0	0	0	36.406	1.251	0	0.246	0	0	0.609	37.481	0	0	0.173
LINC00955	2.21	0.011	0.061	0	0	0	24.849	0.035	0	0.037	0.005	0	0.696	12.793	0	0.007	0
LY86-AS1	0.536	5.01	4.811	0.917	6.145	0.19	9.182	2.762	6.031	4.886	6.331	3.529	2.467	9.335	3.622	5.332	2.072
AC009403.1	4.624	3.867	2.267	5.299	2.747	3.22	23.086	1.986	4.237	2.876	2.11	3.829	2.644	14.851	2.818	1.937	2.897
AC007249.1	0	5.065	3.472	0	4.61	0	37.836	0	1.908	4.156	8.201	1.553	5.229	24.891	1.533	4.839	1.863
AC073316.1	0	0.018	0	0	0.007	0	22.05	9.689	0	0.009	0.329	0	1.246	20.84	0	0.005	0.011
AC073263.1	0.655	0.135	0.414	0	0.132	0	18.519	1.025	0	0.438	0.084	0.727	0.392	9.357	0.088	0.012	0.13
AC099552.1	0	0	0.012	0	0	0	17.999	3.041	0	0.183	0	0	0	16.362	0	0.009	0
AL109955.1	0	6.359	7.126	9.549	10.171	1.89	27.619	11.787	5.289	6.836	9.101	5.211	4.521	13.238	7.289	7.185	6.407
KIRREL3-AS3	1.583	0	0.01	0	0	0	28.845	2.07	0	0.006	0	0	0.176	17.787	0	0	0
LINC01644	0	1.61	0.259	2.009	0.089	0	24.598	2.059	0	0.352	0.807	1.21	0.6	14.331	0	0.207	0.016
AC110619.1	0.25	0.005	0.124	0	0	0	37.186	0.117	0	0.053	0.027	0	0	30.679	0	0.032	0.004
LINC00339	1.902	1.028	1.141	1.446	0.791	0.18	10.426	9.624	1.982	1.188	1.597	1.231	2.375	7.227	1.009	0.835	1.643
MIF-AS1	0.253	1.523	1.79	0.458	0.804	8.996	19.646	0.33	0.945	1.841	1.782	2.019	1.159	9.562	0.698	2.113	1.367
AC008060.1	0	0.01	0.031	0	0	0	29.692	13.315	0	0.083	0	0	1.069	19.581	0	0.296	0.081
FAM138C	0	0.008	0.025	2.201	0.015	0	5.478	0.053	0	0.06	0	0	0	33.898	0	0.151	0
AC011298.1	0	0.031	0	0	0	0	28.381	0	0	0.012	0	0	0.119	10.319	0.03	0.009	0.075
AC019155.2	0.973	0	0	0	0	0	14.862	9.171	0	0.008	0	0	1.137	11.875	0	0.005	0.08
ZNF433-AS1	0.763	4.038	3.618	1.538	3.307	0.607	7.481	1.133	2.367	2.841	2.685	6.183	3.14	5.567	3.615	3.147	3.448
LINC02076	6.893	0.389	0.221	0.572	0.95	0	15.786	1.633	0.053	0.335	0.46	0	0.742	61.657	0.284	0.651	0.178
AC093802.1	1.205	0.005	0.012	0	0	0	22.481	2.41	0	0.06	0.01	0	0.617	10.4	0	0	0.111
HTR5A-AS1	0	0.024	0.003	0	0	0	1.794	1.279	0	0.058	0	0	0.023	3.546	0	0	0
Z85994.1	0	0	0	0	0	0	20.474	1.02	0	0	0.006	0	0	15.262	0	0	0
LL22NC03-63E9.3	1.455	0.01	0	0.01	0.386	0	18.272	0	0	0.161	0.002	0	1.004	4.809	0	0	0.027
LINC02531	0	0.206	0.029	0	0.059	0	47.968	0	0	0.046	0.254	0	0	3.859	0	0.04	0.071
IGBP1-AS2	0	0.056	0.866	0	0.015	0	2.475	6.11	0	0.196	0.884	0.021	1.584	2.759	0	0.074	0.485
RNU6ATAC35P	0	0	0	0	0	0	1.65	0	0	0	0	0	0	3.152	0	0	0.83
PPP3CB-AS1	0.423	6.932	6.789	6.154	6.282	4.057	6.742	4.241	6.45	6.769	6.918	6.861	5.795	3.835	6.751	5.163	7.619
GAS8-AS1	0	0	0	0	0	0	17.98	0	0	0	0	0	0.225	5.689	0	0.026	0
C7orf65	0.32	0.003	0	0	0	0	30.007	1.357	0	0.019	0.01	0	0.497	16.394	0	0.013	0.033
AC020907.2	0	0.019	0.005	0	0	0	0	0	0	0.015	0	0	0	0	0	0	0
LINC01465	2.253	0.447	1.051	3.536	0.729	1.799	17.988	1.418	0.019	0.7	1.082	0	0.232	2.381	1.044	0.888	0.8
C1orf229	0.431	0.073	0.004	0	0.003	10.128	42.011	1.303	0	0.005	0.007	0	0.84	9.265	0.033	0.025	0.172
EXOC3-AS1	1.244	1.788	1.612	0	0.336	4.571	24.261	5.254	1.426	1.894	2.012	1.282	1.197	5.44	1.608	1.903	2.58
AC092675.1	0	0	0	0	0	1.647	13.637	4.755	0	0	0.002	0	0.054	15.776	0	0.095	0.065
AC106876.1	0.7	0.017	0.064	0	0.031	0	17.734	0.168	0	0.095	0.022	0	0	17.881	0	0.129	0.005
C7orf71	0	0	0.001	0	0.003	0	17.985	12.248	0	0.105	0.007	0	0.005	12.589	0	0	0.009
LINC01118	3.889	0.293	0.119	0	0	0.397	17.596	7.696	0.235	0.056	0.072	0.573	1.173	15.54	0.242	0.098	0.102
AC064874.1	7.773	0.167	0	0	0	0	26.662	0.671	0	0.061	0	0	0	7.874	0	0	0.655
AC005481.1	1.619	0.021	0.045	0	0	0	37.468	0.985	0	0.1	0.057	0.018	1.439	15.656	0.063	0.326	0.027
AC011997.1	1.306	0.117	0.099	0	0	0	11.16	0	0	0.21	0.322	0	0.06	4.071	0.024	0.205	0.667
AC062017.1	3.043	1.376	1.207	0.292	0.72	0	23.028	0	0	1.27	2.319	6.055	0.55	9.818	2.712	1.152	1.947
AC112721.1	0.968	4.892	2.304	5.971	12.463	0	77.28	0	7.272	9.988	7.463	1.966	1.619	10.395	4.085	5.696	0.407
LINC01793	0	0	0	0	0	0	1.104	1.263	0	0.04	0	0	0.662	3.855	0	0	0.09
AC023469.1	0	0.99	0.241	0	1.044	0	2.786	2.076	0.28	0.153	0.111	0	0	6.475	0	0.125	0
AC112721.2	0.498	7.467	3.944	5.34	10.867	0	31.959	0.288	0.462	11.73	7.058	0.026	7.441	24.324	3.521	7.905	4.299
LINC01124	1.668	0.052	0.015	0	0.044	0	47.005	0.23	0.124	0.09	0.467	1.366	1.031	18.407	0.15	0.046	0.049
AC079354.1	0.302	0	0.001	0	0	0	4.093	3.347	0	0.056	0	0	1.941	5.66	0.016	0.008	0.044
CYTOR	1.517	3.901	3.229	2.611	5.511	2.903	12.767	9.238	4.981	4.65	5.041	2.129	4.152	15.982	2.983	4.76	2.977
AP001341.1	0	0	0	0	0	0	23.294	19.93	0	0	0.004	0	0.083	9.914	0	0	0.016
AC079305.1	0	3.895	3.85	4.183	4.953	0	27.546	0	2.32	2.565	5.971	1.043	1.63	10.228	4.832	3.99	5.002
AL031587.1	3.537	0	0.213	0	0	0	36.391	11.126	0	0.018	0.004	0	1.141	63.573	0	0.03	0.113
AL158817.1	0	0	0.006	0	0	0	18.123	0	0	0.034	0.025	0	0	7.309	0.103	0	0
AC137630.1	0	0.97	0.863	0	0.027	0	16.915	0	0.084	1.123	1.155	0.492	0.662	6.934	0.689	0.423	0.614
AL359081.1	0	0	0	0	0	0	0	7.081	0	0	0	0	0	0	0	0	0
ZNF385D-AS2	11.079	0.079	0	0	0	0	1.067	5.939	0	0	0.251	0	0	2.491	0	0.011	0.474
AL590666.1	0	0.353	0.915	0	0.688	0	37.228	0	2.556	0.554	0.514	4.334	3.571	35.679	0	1.089	0.553
EHHADH-AS1	0.572	0.038	0	0	0	0	12.23	3.669	0	0.122	0.011	0	2.311	9.67	0	0	0.098
AC096559.1	2.768	0	0	0	0	0	21.223	0	0	0.145	0	0	0	7.204	0	0.132	0
AC108066.1	0	0.002	0.028	0	0	0	11.36	2.093	0	0.009	0	0	0	4.225	0	0	0
AC005104.1	1.22	0.599	0.903	1.187	1.184	0	4.702	0	7.955	1.058	1.994	0	0	1.521	0.332	2.074	0.563
AL391987.3	0	0	0	0	0	0	16.715	3.749	0	0	0	0	0	17.456	0	0	0
AL356476.1	1.946	0	0	0	0	0	11.146	24.347	0	0	0	0	1.298	5.986	0	0	0.024
LINC01778	0.168	0.384	0.188	5.056	0.105	0	29.222	0.173	0.03	0.432	0.038	0.178	1.181	22.53	0.129	0.042	0.203
LINC02068	1.842	0.245	0.2	0.194	0.288	0	17.251	0.621	0.122	0.326	0.16	2.01	0.333	12.886	0.479	0.388	0.417
AL445685.1	0	0.096	0.309	0	0.104	0	0	0	0	0.098	0.056	0	0.063	0	0.043	0.03	0.034
CLDN10-AS1	0	0.034	0.233	0	0	0	17.816	0	0	0.004	0.003	0	0.139	16.364	0	0.017	0
AL118511.1	0	0.206	0.328	0	1.037	0	34.951	5.918	0	0.101	0.183	0	0.445	8.935	0.007	0.333	0.599
AP006748.1	0	0	0.093	0	0	0	32.182	0	0	0	0	0	0	8.963	0	0	0
MEG9	0.168	0.007	0.001	0	0	0	39.094	0.111	0	0.039	0.014	0	0.842	13.261	0.029	0.01	0.011
LINC00397	0.589	0.005	0	0	0	0	2.737	2.249	0	0	0.008	0	0.208	4.001	0	0	0
AL009050.1	12.697	0	0	0	0	0	7.564	0	0	0	0	0	0	26.796	0	0	0
AC011243.1	0	0.38	0	0	0	0	4.611	22.293	0	0.447	0	0	0.05	17.806	0	0	0
AC009988.1	0	0	0	0	0	0	28.058	32.49	0	0	0	0	0.402	17.73	0	0	0
AC011625.1	0	0	0.414	0	0	0	35.882	0	0	0.043	0	0	2.468	48.564	0.01	0.003	0.129
AC235097.1	15.287	0	0	0	0	0	0.299	0.172	0	0.031	0	0	0	6.934	0.03	0	0
AL589642.1	0	0.01	0.044	0.018	0.01	0	0.539	0.045	0	0.064	0.004	0	0.14	1.857	0	0.08	0.061
TH2LCRR	0.601	0.569	0.426	0	0.421	0	23.854	11.597	0	0.15	0.079	0	1.21	8.782	0.538	0.013	0.19
AL451065.1	18.149	0.309	0.318	0	0.172	0	102.392	0	6.617	0.201	0.864	0	0	31.873	3.955	0.984	0.077
LMO7DN-IT1	1.72	0	0	0	0	0	13.261	0	0	0	0.006	0	4.783	8.597	0	0.097	0
AC004471.1	0	0.033	0.061	2.68	0.024	0	68.64	0	0	0.523	0.218	0	0.107	14.299	0.198	0.557	0.054
AL353801.1	0	0	0.064	0	0	1.115	19.265	11.994	0	0.135	0.074	0	0	14.013	0	0.103	0
LINC01825	0.65	0.545	0.585	0	0.578	0	5.235	0.183	1.481	0.206	0.317	0.365	0	2.881	0.539	0.281	0.181
AL157371.1	0	0	0	0	0	0	21.268	0	0	0	0	0	0	7.836	0	0	0
AL117338.1	6.667	0	0	0	0	0	26.555	11.616	0	0.15	0	0	0.082	45.861	0.021	0	0.149
AC099681.1	0	0.124	0.257	0	0	0	43.853	2.711	0	0.066	0.008	0	0.689	32.616	0.042	0.014	0
AL441992.1	1.052	19.635	20.127	9.274	18.774	3.524	33.016	6.53	36.362	19.707	18.265	29.49	19.725	25.568	16.357	14.004	23.455
LINC02238	1.011	0	0	0	0	0	3.59	2.577	0	0.038	0	0	1.245	26.537	0.027	0	0.009
NUTM2A-AS1	2.985	23.311	20.32	10.911	27.42	4.704	11.27	6.654	18.374	20.198	20.552	16.468	21.506	19.252	18.357	18.991	16.079
LINC01615	2.655	0.12	0.266	0	0	10.13	34.075	10.449	0.358	0.092	0.204	0	2.137	19.718	0.27	0.637	0.401
AC092198.1	0.294	0.533	0.364	0	0.735	0.17	13.507	5.295	0.263	0.656	0.308	0	1.346	9.687	0.2	0.577	0.06
FRMPD4-AS1	0	0	0.224	0	0	0	0	2.001	0	0.055	0	0	0	10.084	0	0	0
AL391097.1	0	0	0	0	0	0	5.726	1.948	0	0.029	0	0	1.662	4.16	0	0	0
AL731537.1	0	0.576	0.252	0	0.452	0	14.067	0.325	0	0.445	0.252	0	0	2.876	1.421	0.345	0
AL646090.1	0	0	0	0	0	0	0	1.159	0	0	0	0	0	1.272	0	0	0
AL683807.1	0	0	0.001	0	0	0	0	0	0	0	0	0	0	15.004	0.037	0	0
AFF2-IT1	0	0	0	0	0	0	6.078	0	0	0.026	0.083	0	0	4.554	0	0	0
AC010723.1	0	0	0	0	0	0	0.754	0.218	0	0.049	0	0	1.036	1.527	0	0	0
AC093690.1	0.712	0.005	0.033	0	0	0	8.244	2.506	0	0.036	0.035	0	1.195	7.426	0	0	0.033
AC092598.1	0	0.211	0.122	0	0	0	5.919	0.611	0	0	0.044	0	0	7.712	0	0.015	0.117
RABGAP1L-IT1	2.597	0.21	0.069	0	0.029	0	10.083	11.643	0	0.356	0.8	0.09	0.092	4.141	0.015	0.763	0.069
AL359094.1	2.506	0.389	0.132	0	0.053	2.212	13.881	4.117	0.111	0.361	0.202	0.057	0.113	10.072	0.25	0.471	0.199
AC012506.1	3.553	0.133	0	0	0	0	49.853	0.297	0	0	0	0	0.174	19.387	0	0	0
HLA-DQB1-AS1	0	1.133	2.452	0	1.071	0	3.338	0	3.829	0.94	2.736	5.045	4.509	0	2.302	1.444	1.207
AC008164.1	3.941	0	0	0	0	0	14.105	0	0	0.15	0	0	2.182	18.007	0.008	0	0.009
AL109947.1	0	0.032	0.558	0	0.038	0	8.915	8.975	2.661	0.072	0.089	0.661	3.268	25.47	0	0.027	0
AL024497.1	0	0	0	0	0	0	14.876	1.301	0	0.008	0	0	0	7.687	0	0	0
LINC00630	1.458	8.432	6.639	9.566	7.617	9.38	4.995	3.196	7.948	7.141	5.905	9.302	9.198	9.58	7.623	7.443	8.618
AC034228.1	0	0	0.058	0	0	0	25.598	0	0	0.21	0.003	0.063	1.958	19.893	0	0	0.066
AC098613.1	13.179	7.588	9.223	6.31	6.882	8.229	11.478	1.739	6.931	10.371	6.198	5.633	21.734	29.996	10.316	8.196	14.019
AC078851.1	3.13	0	0	0	0	0	1.092	0	0	0	0	0	0	3.217	0.725	0	0
AC005165.1	3.81	0.067	0.055	0.028	0.05	0.34	5.674	1.029	0	0.002	0.075	0	0.008	4.237	0.104	0.074	0.009
AP001599.1	0	0	0	0	0	0	10.543	14.414	0	0.141	0	0	0	9.442	0	0.035	0
DHRSX-IT1	0	0	0	0	0	0	0	0	0	0	0	0	0	0.982	0	0	0
AL355001.1	17.976	0	0	0	0	0	13.839	34.208	0	0	0.005	0	0.114	6.403	0	0.006	0.197
AL590095.1	6.418	0	0	0	0	0	30.718	0	0	0	0	0	0	11.982	0.025	0	0
LINC01312	0	0	0	0	0	0	4.082	1.071	0	0.089	0	0.226	1.134	5.661	0	0	0
LINC01986	0	0	0	0	0	0	0	0	0	0	0	0	0.018	1.964	0	0	0
LINC02142	0	0	0	0	0	0	5.434	0.474	0	0.036	0	0	0	5.061	0	0	0
AL138733.1	0.971	0.112	0	0	0.024	0	6.532	0.642	0	0.031	0	0	1.315	8.584	0	0	0
DSCR4-IT1	0	0.036	0	0	0	0	8.314	0	0	0.36	0	0.07	0.08	1.931	0	0	0
LINC00370	1.395	0.022	0	0	0.212	0	12.9	6.536	0	0.031	0.01	0.105	0.932	9.996	0.76	0.008	0
AL133268.2	4.345	0	0	0	0	0	28.864	0	0	0	0	0	0	5.577	0	0	0.196
LINC01044	0	0.09	0	0	0	0	39.587	0	0	0.008	0	0	2.304	5.542	0	0	0
LINC01120	0	0.001	0.014	0	0	0	5.741	2.689	0	0.008	0	0	0.234	6.827	0	0	0.472
AC012506.2	0	0	0.021	0	0	0	9.837	9.428	0	0.03	0	0	0	3.595	0	0.016	0
AL121990.1	0	0.238	0.061	0	0.286	0	14.067	3.798	0	0.471	0.01	0	1.726	7.307	0	0.105	0.182
TTTY17C	0	0	0	0	0	0	4.907	0	0	0	0	0	0	0	0	0	0
AC008277.1	0	0.115	0.066	0	0.09	0.061	0	0	0.33	0.052	0.04	0	1.302	1.693	0.067	0.05	0.204
BX284668.1	0	0	0	0	0.008	0	7.255	0	0	0	0	0	0.087	10.662	0	0	0
AC002463.1	9.548	0.752	0.058	0	0.011	0	21.351	4.272	0	0.231	0.017	0	0	10.334	0.025	0.184	0
LINC01946	2.642	0.056	0.648	0	0	0	53.067	4.85	0	0.191	0.271	0	0.895	16.715	0	0.068	0
AC105275.1	0	0	0	0	0	0	0	0	0	0	0.014	0	0.425	0	0	0	0
AC106786.1	0	0.099	0.093	2.479	0.109	53.294	20.108	0	0.492	0.084	0.612	0.215	3.932	8.437	0.006	0.436	0.618
AL078459.1	0.74	1.487	1.639	0.345	1.773	5.318	3.765	8.374	0.499	1.491	1.188	0.14	0.712	3.521	1.372	1.543	1.169
AC245052.1	0	0.015	0.038	0	0	0	8.579	0.178	0	0.14	0.214	0	0	0	0	0	0
SAMSN1-AS1	0	0.009	0.033	0	0	0	0.388	2.693	0	0.056	0	0	0	1.261	0.013	0	0.038
AC000058.1	0	0	0	0	0	0	2.966	5.32	0	0.472	0	0	0	8.194	0	0	0
AL357033.2	1.262	0.046	0.126	0	0	0	36.712	1.136	0	0.177	0.137	0	0.014	33.865	0.486	0.311	0.165
AC093117.1	0.262	0	0	0	0.008	0	5.457	0.097	0	0.024	0	0	2.842	4.826	0	0	0
AL356218.1	0	0.005	0.04	0	0	0	74.146	8.671	0.53	0.059	0	0.567	6.003	60.598	0.714	0.014	0.441
LINC00571	12.307	8.158	7.254	12.819	6.011	0.381	1.862	1.758	8.176	9.662	8.857	4.741	9.154	5.619	11.436	7.923	9.744
DIP2A-IT1	0	2.143	0.99	0	0.293	0	2.661	0.32	0	0.678	3.498	6.183	0.024	3.471	0.572	2.349	1.823
FO393418.1	0	1.017	0.667	7.145	1.084	0	33.926	3.364	0.955	0.989	1.204	0.71	0.752	21.335	0.765	1.226	0.892
AF230666.1	0	0.292	0.247	0	0.206	0	1.596	0	0.994	0.274	0.145	0.076	0.93	1.585	0.439	0.085	0.194
RAET1E-AS1	0	0	0.007	0	0	0	14.716	0	0	0.026	0	0	0	3.802	0	0.025	0.284
LINC01422	0.327	1.131	0.89	0.067	0.927	0.578	4.447	0.321	1.345	0.841	1.376	1.224	0.243	7.021	1.263	0.372	0.815
AC069213.1	0	1.367	1.07	0.046	0.832	0	17.571	9.294	0.934	1.366	1.162	1.501	0.169	12.428	0.374	0.769	0.979
LINC02601	0	0.018	0.004	0	0	0	16.28	0	0	0.023	0	0	0	11.09	0	0.009	0
LINC01208	0	0.047	0.031	0	0.062	0	4.386	1.957	0	0.032	0.351	0	1.36	1.837	0	0.098	0.059
AL135785.1	0.676	0.004	0	0	0.475	0	36.35	0	0	0.092	0	0	4.07	32.105	0	0	0
AL109659.1	17.911	0	0	0	0	0	38.486	0	0	0.008	0	0	0	25.267	0	0	0.026
AC009226.1	2.809	1.6	2.058	0.477	2.13	0.143	11.973	0	3.696	1.892	3.722	8.628	2.776	5.79	3.981	2.08	1.896
AL020994.1	0	0.032	0.014	0	0	0	27.139	0	0	0.082	0.105	0	0	20.236	0	0.012	0
AC034195.1	0.623	0.249	0.141	0.232	0.291	0	8.142	5.137	0	0.398	0.272	0.282	2.88	3.465	0.375	0.234	0.281
LINC02247	0	0.082	0.03	0	0	0	69.056	0	0	0.078	0	0	0.166	16.893	0	0.176	0.016
AL359706.1	0	0.008	0	0	0	0	26.669	20.221	0	0	0	0	0	5.235	0	0	0.02
AC098828.2	107.563	0.006	0	0	0.048	0	14.543	4.061	0	0	0.029	0	0	7.933	0	0.062	0
AC112495.1	0	0.043	0.092	0	0	0	2.802	0.524	0	0	0	0	0.925	7.03	0	0	0
CCDC18-AS1	4.055	8.038	7.828	5.139	13.468	16.495	14.42	10.673	8.792	7.405	8.685	9.955	8.41	13.387	7.863	7.253	6.303
MIR503HG	0.161	1.058	1.103	0.05	0.642	0	11.743	0.326	0.932	0.956	1.281	2.248	2.466	6.127	0.342	0.531	1.535
AC116609.1	3.716	0.065	0.119	0	0	0	33.03	19.881	0	0.185	0.64	0	0.19	21.566	0	0.148	0.023
AC008073.1	0	0.1	0.17	0	0.182	0	33.922	0	0	0.248	0.038	0	0.054	10.996	0.025	0.077	0.521
AL138767.2	1.643	0.008	0.096	0	0	0	39.756	0	0	0.281	0	0	0	24.506	0	0	0
LINC02593	1.407	0.074	0.056	0.072	0.008	1.692	43.183	0	0.045	0.132	0.092	0.007	0.215	16.07	0.039	0.18	0.031
LINC01626	2.386	0	0	0	0	0	3.061	0	0	0	0	0	0.51	6.647	0	0	0
AC006145.1	1.759	0.001	0.002	0	0.015	0	0.77	11.642	0	0.06	0.007	0.013	0.009	2.487	0.025	0.018	0.015
AL513217.1	0	0.175	0.128	0	0.615	0	11.181	0.93	0	0.309	0.011	2.803	0.743	6.835	0	0.083	0.349
LGALS8-AS1	0	0.716	0.366	0	0.054	0.229	18.791	0.2	0	0.264	0.233	0	0.316	4.099	0.123	0.05	0.092
LINC01983	3.07	0.036	0.145	0	0.022	0	27.855	2.501	0	0.261	0.319	0.037	1.055	46.927	0.006	0.36	0.197
LINP1	1.207	0.035	0.004	0	0.008	0	12.585	0.218	0	0.037	0.001	0	0.061	8.48	0.016	0.268	0.02
AL357507.1	0	0.914	0.234	0	1.128	0	3.157	3.486	0	0.007	0.075	0	0	5.04	0.399	0.043	0.237
UBE2E1-AS1	2.064	0.022	0	0	0.078	0	5.903	3.869	1.618	0.041	0.076	0.045	1.086	25.889	0	0.061	0.172
AL669970.1	0	0	0.069	0	0	0	18.708	1.267	0	0.012	0	0	0	8.192	0.413	0	1.174
ENTPD3-AS1	1.333	3.274	3.275	1.289	1.805	9.84	12.182	24.229	2.491	2.992	2.4	2.985	4.045	6.28	2.663	3.678	3.737
IL10RB-DT	1.21	1.837	1.801	3.826	1.667	0.246	4.605	0.093	2.797	2.753	2.342	0.719	2.648	5.592	0.991	1.957	2.629
AL355314.1	0	0.015	0	0	0	0	3.813	0	0	0	0	0	0	3.085	0	0.01	0
LINC00114	0	0.026	0.052	0	0.025	0	13.505	1.037	0	0.059	0.054	0	0.074	6.359	0	0.061	0.239
AC044784.1	0	0	0.015	0	0	0	1.93	0.202	0	0.134	0.004	0	0	12.379	0	0.402	0
AL589684.1	0	0.006	0	0	0	0	3.021	2.286	0	0.103	0	0	0	2.271	0	0	0.501
AC073365.1	1.53	0.032	0.023	0	0.006	0	7.288	7.209	0	0.052	0.374	0	0.776	2.979	0	0.007	0.034
AC007255.1	8.043	0.132	0.087	0.162	0.052	0	17.075	2.24	0	0.326	0.208	0	0.388	15.919	0.083	0.058	0.003
DIAPH3-AS2	0	0	0	0	0	0	4.846	1.865	0	0.014	0	0	0	8.786	0	0.083	0
CDH23-AS1	0	0	0	0	0	0	34.376	0	0	0.589	0.079	0	0	37.333	0	0.005	0.217
AL603910.1	0.476	4.286	4.989	0.128	1.867	0	12.109	33.582	0.672	1.773	5.378	3.69	4.828	9.97	3.527	4.441	4.638
LINC01342	1.637	0.007	0.158	0	0	0	45.699	0	0	0.025	0.005	0	0.077	29.894	0	0.004	0.016
LINC01870	0	0	0	0	0	0	12.248	0	0	0	0	0	0	6.321	0	0	0
AC004870.2	0	0.027	0	0	0	0	13.97	4.523	0	0.004	0.26	0	0	3.307	0.181	0.029	0
AC005006.1	16.745	0	0	0	0	0	24.454	33.894	0	0.021	0.05	0	0	11.074	0	0	0
AL161935.1	8.439	0.004	0.126	0	0	0	25.828	0	0.289	0.16	0.129	0	0.064	26.077	0.007	0.034	0.201
AL645941.1	0	0	0.014	0	0	0	0.74	0	0	0	0.015	0	0	0	0	0.005	0
AC007091.1	1.648	0.819	0.808	0	0.589	71.234	13.572	0.242	0	0.801	0.558	0	6.655	14.515	0.214	3.02	0.017
FAM95B1	0.118	0.032	0.014	0	0	0	9.97	0.188	0	0.015	0.008	0	0.041	19.615	0	0.022	0.067
AL360093.1	0	0	0	0	0	0	11.88	0	0	0.061	0	0	0.026	3.778	0.071	0	0
EFCAB6-AS1	2.536	0	0	0	0	0.045	16.496	1.397	0	0.012	0	0	1.756	8.689	0.021	0	0.004
MYCNUT	19.731	0	0.068	0	0	0	27.461	0.699	0	0.056	0.098	0	0.02	26.488	0	0.016	0.006
HRAT92	0.537	44.584	36.216	21	89.184	3.932	53.613	105.189	52.412	44.559	52.842	26.563	27.423	45.893	29.353	44.736	14.844
AC007403.1	1.645	0	0	0	0	0	0	3.959	0	0.009	0	0.319	0	0.581	0	0.006	0.007
LINC01805	2.807	0.012	0.084	0	0	0	30.716	0	0	0.176	0.503	0	1.022	25.397	0	0.032	0.08
AP000233.1	0	0	0	0	0	0	2.237	0	0	0	0	0	0	0	0	0	0
AC006372.1	7.05	2.706	0.066	0	0	0	36.416	0	0	0.096	0.192	0	0.076	19.275	0.023	0	0
LINC01921	0	0	0.007	0	0	0	0.414	0	0	0.04	0	0	0.116	0	0	0.043	0
LINC01078	0	0	0.524	0	0	0	8.871	31.175	0	0	0	0	0	10.416	0	0	0
AL157402.1	0	0.069	0.16	0	0.096	0	1.883	1.406	1.68	0.105	0.052	0	0	20.021	0.6	0	0
ABCC5-AS1	0	0	0	0	0	0	16.271	0.876	0	0	0	0	0	15.495	0	0.144	0.508
LINC01707	0	0.074	0	0	0	0	0	5.436	0	0	0	0	0	3.851	0	0	0
AC068481.1	4.117	0.035	0.184	0.164	0	0	10.519	1.458	0	0.173	0	0	2.526	12.812	0.094	0.228	0.662
OSER1-DT	3.082	9.348	11.679	6.365	11.524	18.242	24.972	20.996	6.179	9.01	11.095	11.118	6.013	17.605	11.339	9.438	10.154
AP001469.1	1.67	0.112	0.03	0	0.009	0	25.202	0.063	0	0.074	0.255	0	0.096	18.988	0.04	0.011	0.215
AC104457.2	0	0	0	0	0	0	0	2.345	0	0	0	0	0	0	0	0	0
ZNF32-AS3	0	0.001	0	0	0	0	16.398	0	0	0.033	0	0	1.234	4.81	0.088	0	0.027
AC009480.1	0	50.729	42.618	13.163	74.812	48.317	0	1.874	35.603	31.573	43.691	12.935	27.964	4.334	48.505	46.35	15.837
LINC02471	0.291	0.121	0.032	0	0	0	6.39	7.112	0	0.144	0.016	0.092	0.707	5.047	0.317	0.073	0.091
AC010136.1	3.007	1.435	0.847	0	0.055	0	31.566	2.196	3.333	0.609	0.846	0.047	6.87	46.755	0.917	0.692	1.406
AC109779.1	0	0.118	0.126	0	0.016	0	11.752	7.503	0	0.124	0.045	0.854	0.157	7.219	0.242	0.147	0.327
LINC01014	0	0	0	0	0	0.199	10.966	1.742	0	0	0	0	0	4.192	0	0.003	0.274
AL590302.1	0	0	0.178	0	0	0	0	2.288	0	0	0.213	0	0.058	5.851	0	0.048	0.189
AL353604.1	3.13	0	0.069	0	0	0	30.383	1.435	0	0.329	0	0	1.319	44.606	0.23	0	0.412
AL513008.1	0	0	0.054	0	0	0	58.275	0	0	0.341	0.359	0	0	50.271	0.581	0.326	0.923
AC016738.1	4.226	0.02	0.024	0	0.006	0	6.226	0	0	0.036	0.25	0	2.138	4.924	0	0.015	0.034
ROR1-AS1	1.428	0	0.005	0	0	0.376	7.027	5.467	0	0.046	0	0	0.064	5.81	0	0.011	0.001
LINC01767	1.179	0.066	0.131	0	0.163	0	25.527	0.268	0.513	0.166	0.045	0	0	21.226	0	0.028	0.191
AC009948.1	3.233	3.155	3.29	1.377	2.209	0.389	5.06	4.581	1.471	2.585	4.577	6.352	3.404	6.188	3.342	2.945	5.151
AL159990.1	0	0	0	0	0.145	0	0	0	0	0	0	0	0	3.639	0	0	0
AC002456.1	0.448	3.197	1.923	0.882	4.414	0	26.808	27.507	3.202	2.998	2.976	0.088	0.593	21.652	2.289	2.809	0.423
AP001048.1	0	0	0	0	0	0	1.758	0	0	0.056	0	0	0	21.151	0	0	0
SMCR2	0	0	0.07	0.049	0	0	5.715	0.634	0	0.023	0.065	0	0.018	4.403	0	0.01	0
LINC01874	0	0	0.08	0	0	0	18.367	0	0	0	0	0	0.02	26.974	0	0	0.163
AL357140.1	0	0.028	0.653	0	0.033	0	0	0	0	0.312	0.455	0	0.511	0	0.091	0.241	0.011
AC104809.1	0	0.007	0.051	0	0	0	49.985	0	0	0.016	0.037	0.175	0.531	27.547	0	0.116	0.053
AC025428.1	2.007	0	0	0	0	0	7.51	2.564	0	0.091	0	0	0	9.73	0	0	0
AC244250.1	1.263	0	0	0	0	0	14.782	9.22	0	0.058	0.004	0	2.073	21.223	0	0.022	0
Z97198.1	5.67	0.347	1.152	0	0.148	0	4.111	0.867	0	0.688	0.617	0	0.25	2.601	0.832	0.664	0.375
LINC01441	0	0.006	0	0	0	0	8.129	4.871	0	0.023	0	0	0.69	2.168	0	0.006	0
AC063976.1	1.415	0.141	0.009	0	0	0	33.989	0	0	0.083	0	0	1.821	16.054	0	0.033	0.051
LINC01449	1.982	0.013	0.015	0	0	0	8.847	2.342	0	0.065	0	0	0.108	7.398	0	0.003	0.154
AP000470.1	1.346	0.171	0.061	0	0	0	6.214	13.52	0	0.114	0	0	0.186	11.582	0.007	0.005	0
MIR181A2HG	0	1.819	1.346	1.012	0.971	0	11.858	0	0.899	2.336	1.558	10.505	0.583	5.226	1.301	2.128	2.292
FLJ37035	0.332	0.276	0.52	0.547	0.278	1.019	5.03	0	1.062	0.485	0.579	0.741	0.873	9.655	0.337	0.381	0.429
AL133456.1	0.713	0	0.304	0	0	0	58.404	0	0	0.018	0	0	3.062	43.807	0	0	0.011
LINC01853	0	0.079	0	0	0	0	14.491	14.768	0	0	0	0	4.594	1.396	0.106	0	0
AL450344.1	0	0.077	0	0	0.157	0	2.293	3.023	0	0.054	0.576	0	0	4.472	0.026	0	0
TCEAL3-AS1	0	0.023	0	0	0.289	0	3.155	0	0	0.029	0	0	0	0	0	0.01	0
EPB41L4A-AS1	5.046	21.627	23.827	26.205	13.657	41.055	12.929	9.888	30.714	21.408	24.863	26.543	17.789	11.79	21.207	18.892	25.192
LINC02561	0.779	1.532	0.623	0	0.361	0	4.426	6.181	0.19	0.404	0.494	0	0	5.859	0.741	0.993	2.353
BX005214.1	0	0	0	0	0	0	0	1.23	0	0	0	0	0	0	0	0	0
CCNT2-AS1	1.66	18.911	22.57	19.324	15.739	0	6.106	6.425	18.403	20.098	18.634	35.226	24.977	17.132	22.941	15.97	22.788
AC005076.1	2.4	10.003	9.54	4.536	20.716	0	10.693	3.311	5.83	9.773	10.575	7.305	10.209	6.949	5.676	10.483	4.485
AC104777.1	0	0	0	0	0.004	0	8.675	1.011	0	0.058	0	0	0.024	2.543	0	0.008	0
AC108681.1	0	0.027	0	0	0	0	12.922	0	0	0.018	0	0	2.874	18.874	0	0	0
AL008723.1	0	1.349	2.897	0	0.575	0	4.085	0	3.725	0.971	1.95	0	1.129	2.411	0.365	0.536	1.307
EGFR-AS1	3.324	0.051	0.001	0.032	0.001	0	30.618	0.838	0	0.064	0.164	0.096	0.102	17.066	0.02	0.009	0.022
AC007319.1	3.765	2.102	2.561	0.525	2.553	0.289	3.431	4.971	0.763	2.079	1.282	0.622	0.79	3.302	1.606	3.319	2.06
AL049795.1	0	0.206	0.209	0	0.465	0.415	8.028	0	0	0.096	0.841	2.226	0.465	2.699	0.62	0.163	0.237
LINC00691	0.244	0	0.006	0	0	0	6.538	2.564	0	0.031	0.038	0	0.423	7.526	0	0.009	0.019
TTTY22	0	0.012	0	0	0	0	9.915	1.15	0	0.012	0	0	0	7.685	0	0	0
AC009487.1	0	0	0	0	0.183	0	0	0	0	0.049	0	5.913	0.365	0	0	0.089	0
AP000936.1	0	0	0	0	0	0	15.698	3.591	0	0.022	0	0	0	6.161	0	0	0
SNHG14	4.512	2.116	2.145	0.957	1.432	8.025	21.051	2.59	1.746	1.769	1.881	2.355	2.097	11.074	2.057	1.705	2.271
AC091729.1	0.31	0.221	0.147	0	0	0	49.481	2.035	0	0.058	0.022	0	2.622	29.37	0.069	0	0.205
AC245452.1	1.055	0.246	0.234	0.172	0.25	0.114	20.92	1.89	0.11	0.222	0.226	0.308	0.744	13.64	0.333	0.253	0.353
AC018865.1	13.725	0	0	0	0	0	16.281	0.81	0	0	0.014	0	0.97	12.041	0	0	0.007
AC097468.1	0	0.031	0.043	0	0	0	30.659	0	0	0.161	0.01	0	0.125	7.937	0	0.046	0.019
AC104389.1	0	11.225	17.793	3.585	6.941	0	5.258	3.409	8.561	12.967	9.37	8.47	6.657	4.446	11.21	7.809	16.084
AL109613.1	1.945	0.268	0.209	0	0.703	8.724	19.645	0.42	0.208	0.337	0.161	0.043	1.849	10.723	0.248	0.41	0.143
LINC01935	6.403	0	0	0	0	0	7.205	5.137	0	0.06	0	0	0.024	1.707	0	0	0
AC104823.1	1.255	0.025	0.009	0	0.161	0	18.185	1.798	0	0.033	0.011	0	0.913	4.411	0.078	0.049	0.143
AP001630.1	0	0	0.087	0	0	0	26.083	0	0	0	0.807	0	0.118	30.672	0	0	0.125
ELMO1-AS1	0	1.118	2.412	0	1.614	0	23.394	0	2.528	0.661	0.306	0	0.098	31.69	2.547	0.324	1.764
INHBA-AS1	0.086	0.646	0.752	1.537	1.144	0	8.506	0.682	0.548	0.838	0.698	0.087	0.28	3.724	0.353	0.946	0.394
POU6F2-AS1	0	0	0	0	0	0	9.222	0	0	0	0.129	0	0	6.102	0	0	0
AC099786.1	73.437	0.032	0.034	0	0	0	15.012	0.727	0	0	0.035	0	1.302	14.436	0	0	0.067
LINC01248	1.18	0.264	0.202	0	0	0	37.429	0	0	0.011	0	0	0.133	33.141	0.047	0.009	0.031
AC112715.1	0.77	0.073	0	0	0	0	26.799	0	0	0.164	0.011	0	1.504	12.131	0	0.118	0
LINC01857	3.415	108.861	136.808	146.926	102.032	0	16.908	30.721	120.97	83.865	118.68	115.079	111.674	115.538	164.216	73.57	114.451
AC000123.1	0	0	0.007	0	0	0	4.729	0	0	0.052	0	0	0	5.152	0	0	0
MIR548XHG	0	0.006	0.006	0.188	0.009	0	7.718	4.639	0.189	0.037	0.014	0.008	0	4.914	0.157	0.019	0
AMMECR1-IT1	3.277	0.106	0	0	0	0	5.372	12.482	0	0.08	0	0	0	0	0	0	0
AC099786.2	1.105	0.002	0.004	0	0.025	0	12.832	0.107	0	0.031	0.017	0	0.5	15.162	0	0.012	0.006
AC009506.1	1.581	7.716	13.296	8.117	11.365	0	12.146	5.62	9.725	11.797	9.386	4.328	5.004	6.943	8.723	11.319	10.428
LINC02054	0.23	0.001	0.013	0	0	0	13.644	2.731	0	0.027	0	0	0.087	8.033	0	0.043	0.012
HCG14	0	0.3	0.922	0	0.257	1.638	26.364	6.925	0	1.084	0.216	0	0.52	0	0.014	0.315	0.029
AL133264.2	0	0.048	0.267	0	0.013	0	2.783	1.892	1.205	0.414	0	0	5.096	18.856	2.265	0.103	2.103
DNAJC27-AS1	0.266	0.39	0.425	0.182	0.479	0	19.194	5.343	0.457	0.497	0.378	0.543	0.741	12.89	0.517	0.348	0.481
AL390729.1	0	1.025	1.02	0	0.685	89.5	4.952	0	0.77	1.256	0.815	0.891	2.165	1.94	2.364	3.223	0.916
AC007422.1	0	0	0	0	0	0	6.037	0	0	0.146	0	0	0.751	15.529	0	0	0
AL137802.1	0	0	0	0	0	0	6.33	0	0	0	0	0	0	6.749	0	0	0
LINC00570	1.514	7.349	9.069	15.333	4.672	0	21.895	5.013	5.51	8.203	6.418	5.222	16.389	27.344	9.817	6.357	7.576
MIR3681HG	1.915	0.098	0.284	0.752	0.094	0	15.137	4.302	0.322	0.19	0.251	0.079	1.194	12.241	0.441	0.087	0.085
C5orf66	0.592	0.421	0.136	0	0.121	1.135	12.126	0.979	0.078	0.103	0.232	0.059	0.733	7.907	0.155	0.22	0.331
LINC01991	0	0.028	0.129	0	0	0	14.087	5.114	0.066	0.089	0	0	1.222	2.437	0.088	0	0.052
HAGLR	0.759	2.079	2.474	3.605	1.426	0	16.229	2.983	2.799	2.277	2.251	2.965	4.993	8.663	3.838	2.768	3.458
AL355537.1	0	0	0	0	0	0	19.333	0.347	0	0.414	0	0	0	14.77	0	0	0
AL080273.1	0	0.043	0.017	0	0	0	33.414	0	0	0.118	0	0	0.077	17.725	0	0	0.012
AC008278.1	215.375	0.129	0.007	0	0.645	0	94.35	0	0	0.052	0.041	0	0	29.306	0	0	0.087
AC022400.1	0	0.322	0.496	0	0.028	0	3.201	2.188	0	0.983	0.583	0.121	0.159	0	0	0.579	0.272
PHEX-AS1	0	0	0.008	0	0	0	5.737	0.231	0	0.008	0	0	0	9.151	0.003	0.032	0.01
LINC00466	1.99	0.199	0.012	0.518	0	0	11.569	2.691	0	0.069	0	0.026	1.356	3.89	0.039	0.031	0.026
AL606469.1	0	0.203	0.291	0	0.141	0	14.813	0	0	0.081	0.298	0	3.231	7.302	0.245	0.124	0.1
AC234781.1	0	0.474	0.301	0.08	0.091	0	0.782	0.283	0.089	0.46	0.425	0.037	0.279	4.612	0.447	0.315	0.216
AC107072.1	0	0.117	0.41	0	0	0	93.467	0	0	0	0	0	0	51.623	0	0	2.316
AC104699.1	0	20.93	20.381	30.587	11.907	0	16.522	1.322	19.862	17.596	13.564	28.742	21.588	19.404	28.449	11.249	8.623
AC024601.1	0	0	0.006	0	0	0	19.751	0	0	0.04	0	0	0.074	31.437	0	0.012	0
VSTM2A-OT1	0.397	0	0	0	0	0	1.371	0.847	0	0	0	0	0.109	1.795	0	0	0
AL031599.1	1.154	3.74	4.488	0	5.879	0	12.273	4.588	5.707	4.882	6.029	3.61	3.828	12.442	2.641	5.662	3.74
LINC01832	2.496	0.058	0	0	0	0.166	16.814	1.98	0	0	0.129	0	0.773	7.519	0	0.023	0
WARS2-IT1	0.845	0.031	0.3	0.207	0.006	0	16.889	2.472	0	0.029	0.088	0	0.069	7.6	0	0	0.085
AC090044.1	11.261	0.038	0.003	0	0	0	44.02	0	0	0	0	0	0	107.909	0	0.034	0.012
SOX1-OT	0	0	0.052	0	0	0	47.74	0	0	0.096	0	0	0.785	20.117	0	0	0.491
AJ009632.1	6.779	0	0.06	0	0	0	11.314	8.567	0	0	0	0	0	9.417	0	0	0.005
AC025947.1	0	0	0	0	0	0	16.302	3.257	0	0	0	0	0	2.704	0	0.052	0
AL391427.1	5.523	0.796	0.916	0	0	0	3.598	0	0	1.308	0.914	0	0.115	8.324	0.128	1.359	0.076
VWC2L-IT1	0	0	0	0	0	0	9.606	9.024	0	0	0	0	0.07	10.02	0	0.026	1.939
LINC01133	741.352	1.657	1.635	3.1	2.388	10.405	8.769	3.438	0.529	1.611	1.306	2.91	1.783	12.196	3.241	3.548	4.186
AL023754.1	0	0.015	0.157	0	0.238	0	21.262	3.821	0	0.123	0	0	1.72	23.368	0.184	0.015	0.603
AC068707.1	0.973	0	0	0	0	0	16.338	0	0	0	0	0	1.753	31.493	0	0	0
AL772155.1	0	0	0	0	0	0	26.439	0	0	0	0	0	0	5.382	0	0	0
AP000697.1	2.752	0.009	0	1.654	0	0	127.672	0	0	0.013	0.175	0	0.695	60.896	0	0.037	0.016
AL117329.1	0	0.023	0.002	0	0	0.091	25.882	0.361	0	0.131	0.035	0	0	18.389	0.657	0.114	0.236
AC131097.3	0	0.001	0.001	0	0.009	0.041	18.091	0	0	0.016	0	0	0.178	6.986	0	0.313	0.048
AL355388.1	0	0	0.13	0	0	0	23.881	0	0.374	0.156	0	0	0	19.207	0	0.231	0
AP000345.1	0	0.009	0.021	0	0	0	80.678	1.677	0	0.111	0	0	1.222	37.257	0.178	0.006	0.028
SLC25A5-AS1	1.644	1.444	1.53	0.682	1.994	2.236	11.027	0	2.159	1.159	2.806	3.179	1.93	3.766	2.255	1.863	1.278
LINC01142	0.813	0	0	0	0	0	11.493	2.551	0	0.024	0.001	0	1.142	6.405	0	0	0.122
AF196972.1	0.63	1.097	0.696	0.509	0.189	0	7.057	0.873	0.893	0.071	1.372	0	0	2.436	0.813	0.34	1.559
PINCR	0	0.003	0.003	0	0	0	1.861	0.35	0	0.012	0	0	0	5.357	0	0	0.019
AL590502.1	0	0	0	0	0	0	22.794	0	0	0.01	0.029	0	0.494	8.707	0	0	0.023
AL161785.1	0.463	5.49	6.425	13.64	4.13	45.735	62.9	7.486	12.967	5.659	6.496	1.482	11.325	24.737	13.634	6.079	9.778
LINC01527	0	0	0	0	0	0	0.225	6.311	0	0	0.001	0	0.624	1.237	0	0	0
LINC01567	3.084	0.018	0.021	0	0	0	11.528	4.903	0	0.036	0	0	1.021	16.077	0	0.024	0.075
AL590640.1	0	0	0.025	0	0	0	29.122	12.312	0	0.059	0	0	0.781	12.302	0.188	0	0
CHL1-AS2	0	0.011	0.103	0	0	0	29.977	1.011	0	0.048	0.175	0	0.34	4.002	0.008	0	0
AC004009.1	0	0.004	0.039	0	0	0	9.123	1.086	0	0.074	0	0	0	10.216	0.064	0.007	0
AL136234.1	0	0.027	0	0	0	0	11.747	0	0	0	0	0	0	15.857	0	0	0
MDC1-AS1	0	0.969	1.082	12.918	0.087	0	0.496	0	2.414	0.621	0.513	0.048	2.305	0.814	1.397	0.551	0.815
LINC00297	0.302	0	0	0	0	0	18.187	2.97	0	0.017	0.23	0	0.256	3.982	0	0.001	0
AC005019.2	0	0	0	0	0	0	0	0	0	0	0	0	0	1.673	0	0	0
AC007879.1	0	0	0.173	0	0	0	6.12	0	0	0.066	0	0	4.751	3.175	0.227	0.066	0.063
SCEL-AS1	0	0	0	0	0	0	5.505	0.24	0	0	0.007	0	0	4.728	0	0.007	0
AL365226.1	2.673	0.054	0.013	0	0	0	50.898	0.817	0.376	0.045	0	0	0.089	11.427	0.284	0	0
AL356966.1	0	0.305	0.123	0	0.16	0	15.094	0	0	0.141	0.241	0	0.863	7.406	0.215	0.213	0.383
AL451074.2	0.177	0.279	0.341	0	0.086	0	5.333	3.91	0.544	0.188	0.148	0.975	1.943	3.284	0.589	0.167	0.171
AL358176.1	0	0	0	0	0	0	0	0.393	0	0	0	0	0	0	0	0	0
AC011239.1	1.597	0	0	0	0	33.922	46.041	0	0	0.073	0	0	0	18.7	0	0.159	0
FP700111.1	2.642	0	0.003	0	0	0	2.925	0.176	0	0.031	0	0	0	7.094	0	0	0.019
AL391361.2	0	0	0.301	0	0	0	33.432	8.72	0	0.029	0	0	0	24.805	0	0	0
AL023693.1	5.272	0.08	0.2	0	1.075	0	20.374	9.278	0	0.097	0.153	0	0.037	25.176	0	0.828	0.054
AC009276.1	0	0	0	0	0	0	24.744	18.912	0	0.264	0	0	0	1.302	0	0	0
AC017104.1	13.776	2.189	2.713	3.248	2.226	0	38.581	2.357	3.661	2.726	1.949	1.011	4.04	24.566	3.058	0.908	3.211
LINC00703	0	0.109	0.005	0	0	0	10.155	0	0	0.009	0.003	0	0.151	3.207	0	0.001	0
AL033379.1	0	0.009	0	0	0	0	20.722	0	0	0.033	0	0	0	0	0.15	0	0
AL139246.1	0	0	0.037	0	0	0	76.197	0	0	0.38	0.352	0	0	15.084	0	0	0.077
BACE2-IT1	0	0.036	0.151	0	0	0	0	0	0	0.23	2.335	0	0.706	0	0.078	0.702	0.984
LINC01280	0.709	0	0.004	0	0	0	18.741	5.697	0	0.111	0.105	0	0.763	51.453	0	0.006	0.194
GPC6-AS2	0	0	0	0	0	0	9.293	0	0	0	0	0	1.699	3.807	0.019	0.051	0
SMIM25	17.785	83.852	84.643	77.905	73.49	16.553	74.255	111.11	78.386	72.847	83.258	77.599	116.632	51.499	79.72	72.336	99.64
AC010880.1	1.376	0.004	0.108	0	0	0	21.876	3.734	0	0.041	0	0	2.821	5.802	0	0	0
Z68323.1	0	0	0	0	0	0	6.937	0.507	0	0	0.004	0	0.179	6.139	0	0	0
LINC00572	0	0	0.019	0	0	0	14.505	0	0	0.018	0	0	1.945	28.393	0.501	0	0.143
LINC02052	0.51	0.003	0.039	0	0.028	0	13.722	0.181	0	0.045	0	0	3.54	7.075	0.027	0.015	0.018
AL136988.1	0	0.051	0.048	0	0.085	0.413	0	0	0.047	0.111	1.071	0.086	0.01	0	0.318	0.791	0
AC114489.1	2.361	0.004	0.256	0	0	0	92.429	19.633	0	0.093	0.013	0	0.833	31.492	0	0	0.208
AP001476.1	0.187	0.002	0.002	0	0.004	0	48.568	0.681	0	0.017	0.003	0	0.323	13.287	0	0.002	0.029
AL606970.1	3.943	0.03	0.006	0	0.031	0	12.484	2.093	0	0.084	0	0	0.508	19.51	0.031	0.012	0
STK24-AS1	0	0.33	0.457	0	0.792	0	18.234	0	0.098	1.063	1.55	1.68	0.203	13.291	0.306	0.508	0.416
PRKAR2A-AS1	1.407	1.367	1.117	2.124	1.52	0.635	16.418	0.393	0.703	1.018	0.886	1.078	1.744	6.416	0.811	0.846	1.287
LINC00539	1.338	2.464	2.999	0.723	2.626	0	21.695	0.269	3.257	3.353	2.456	1.818	4.583	12.111	4.707	2.812	5.006
LINC01708	0	0.954	2.349	0.149	5.328	84.814	6.559	3.161	1.985	3.082	0.876	2.718	10.996	7.092	1.139	0.437	3.683
SLC25A34-AS1	0	0.173	0.124	0	0	0	36.64	0	0	0.53	0	0.465	0.146	10.975	0.008	0.16	0.05
AC009313.1	0	0	0.173	0	0	0	2.227	1.488	0	0	0	0	0.357	1.853	0	0.004	0.568
LAMC1-AS1	0	0.025	0	0	0	0	18.468	1.017	0	0.043	0.014	0	0	7.536	0	0	0.016
AL109933.1	0	0	0	0	0	0	29.998	0	0	0.273	0	0	0.254	37.475	0	0	0
AL356417.1	0.572	0.644	0.92	0.762	0.708	0	36.718	1.237	0	0.76	0.429	0.816	4.653	14.853	0.566	0.111	0.628
AC245100.1	0.301	0.005	0.034	0	0	0	11.124	0	0.104	0.034	0.01	0	1.804	12.417	0	0.033	0.052
TTC21B-AS1	0	0.316	0.224	0.216	0.078	0.036	0.795	4.462	0	0.014	0.028	0	0.715	2.561	0.004	0.114	0.057
AL731575.1	0	0	0	0	0	0	0	0.327	0	0	0	0	3.429	2.861	0.39	0	0
AC025428.2	0	0	0.092	0	0	0	10.537	0.953	0	0.018	0.001	0	1.117	8.547	0	0	0.028
AC138150.1	1.593	3.274	1.594	3.584	1.262	0.648	2.828	0	6.847	2.413	4.398	0.077	1.015	1.829	0.627	3.499	1.272
LINC02523	0	0.03	0.073	0	0	0	3.392	0.481	0	0.009	0.189	0	0.067	3.062	0.002	0	0
AC010884.1	0	0.309	0.017	6.936	0	0	6.179	2.275	0	0.024	0.003	0	0	7.457	0	0	0.024
LINC00365	0.311	0.012	0	0	0.157	0	9.284	1.388	0.117	0.024	0.044	0	1.22	5.744	0	0.021	0
AC109309.1	0.874	0.265	1.097	0	0.08	0	79.03	0	0	0.157	0.038	0	0.549	35.578	0.777	0.017	0.122
LINC00620	0	0.112	0.212	0	0.015	0	44.125	2.058	0	0.102	0.056	0	2.186	48.133	0.007	0.03	0.312
AL590385.1	0	0	0.073	0	0	0	21.902	0	0	0.026	0	0	0	8.795	0	0	0.025
AC068134.1	0	0.006	0.158	0	0.166	0	1.144	0	0	0.016	0.28	0	0.774	2.48	0	0.021	0.016
HTR2A-AS1	0.447	0.003	0	0	0	0	8.64	0	0	0	0	0	0	1.756	0	0	0
AC098483.1	0	0.124	0.439	0	0.445	0	1.947	0	0	0.135	0.571	0	0.84	3.247	0.223	0.481	0.321
AL591686.1	2.435	0.556	0.619	0.185	0.749	0	32.537	0.372	0.987	2.015	0.279	0	0	18.482	1.391	1.846	1.538
AL136361.1	0	0.007	0	0	0	0	18.574	4.202	0	0.073	0	0	1.642	17.226	0	0	0
TMLHE-AS1	0	0.531	0.764	1.175	1.181	0	2.371	0.67	0.183	1.609	0.894	0.506	0.315	4.727	0.233	0.86	1.121
AC092803.1	2.598	0	0.088	0	0	0	32.669	0	0	0.073	0	0	0	59.12	0	0	0
AC096677.1	0	1.561	1.639	0.082	0.645	0	8.21	0	0.567	1.979	1.655	2.285	5.226	4.109	1.494	1.263	2.394
AP001439.1	1.409	0	0.115	0	0	0	8.134	1.597	0	0.027	0.264	0	0	3.218	0.015	0.005	0
AC017067.1	0	0	0	0	0	0	3.189	0	0	0.667	0	0	0	4.917	0	0	0
LINC01087	0	0.016	0.002	0	0	0	3.391	0.57	0	0.018	0.001	0	0.647	1.782	0	0.086	0.1
LPP-AS1	0	0.117	0.614	0	0.222	0	6.108	2.841	0	0.634	0.156	0	0.171	7.198	0	0.152	0
LINC01754	0	6.273	6.598	23.302	2.863	0	18.326	15.139	6.984	8.609	4.679	5.103	5.341	17.7	2.643	2.91	3.171
LINC01886	0.343	0	0.002	0	0	0	8.584	3.694	0.031	0.052	0	0	0.408	2.543	0.098	0	0
COL18A1-AS2	3.38	0.028	0.003	0	0	0	69.814	0	0	0.013	0.039	0	0	18.446	0	0.004	0.064
LINC01117	0	1.689	2.182	8.574	0.668	0	17.201	13.221	0.534	2.256	3.016	1.101	3.425	8.907	2.527	2.199	3.643
LINC01015	0.702	0.013	0	0	0.003	0	33.158	0.211	0	0.076	0.07	0	0.263	1.033	0.02	0.019	0.004
AL356277.2	0	0	0	0	0	0	0.738	7.728	0	0.025	0	0	0	4.135	0	0	0
AL139158.2	1.364	0.022	0.036	0	0	0	79.493	7.978	0	0.023	0.288	0	1.148	34.84	0	0.008	0.305
AC073626.1	0	0.003	0	0	0	2.131	2.727	0	0	0	0	0	0	3.091	0	0	0
ZMIZ1-AS1	2.162	0.569	0.232	0.407	0.222	0.32	30.247	0.016	0.299	0.463	0.474	0.009	0.238	23.635	0.658	0.245	0.496
AL080284.1	0	0	0.003	0	0	0	0	18.218	0	0	0	0	0	1.865	0	0	0
TGFA-IT1	0	0	0	0	0	0	25.914	0	0	0	0	0	0	5.757	0.138	0	0
HSD52	0.962	0.06	0.047	0	0.03	0	12.739	0.558	0	0.094	0.059	0	0.76	10.379	0.039	0.045	0.064
AC108879.1	0	1.407	2.561	0	1.455	0	7.106	1.377	2.278	2.348	1.95	2.45	0.054	13.322	4.095	0.51	1.275
AC079150.1	0	0.034	0	0	0	0	15.919	2.978	0	0	0	0	0	5.243	0	0.05	0
TNK2-AS1	0	7.033	4.049	3.257	6.359	0	43.664	6.461	2.599	4.934	5.69	4.214	3.524	18.568	3.308	4.374	3.73
RTCA-AS1	0.725	8.866	7.506	2.463	14.515	16.005	9.421	9.164	10.31	8.7	10.14	1.307	4.441	7.266	6.614	9.057	3.711
AL451042.1	6.889	0.156	0.007	0	0	0	41.728	5.241	0	0.104	0	0	0.892	8.522	0.153	0	0
AC106053.1	2.198	1.658	0.651	0	0.487	0	0	4.463	2.23	0.594	0	2.035	0	3.361	0.204	0.792	0.846
AL391095.1	2.327	0.032	0.216	0	0.018	0.619	8.265	1.653	0	0.077	0.136	0	1.887	6.799	0.208	0.17	0.173
AC106900.1	0.591	0.305	0.121	0	0.304	0	17.478	17.122	0	0.008	1.098	0	0	8.326	0.686	0.223	0.014
AC064871.1	0	0.162	0.029	0	0.072	0	5.335	0	0	0.113	0.493	0	0	3.122	0.315	0.15	0.431
AL135787.1	0	0	0	0	0	0	9.788	20.729	0	0.017	0	0	0	0	0	0	0
AL391069.1	0	0.213	0.233	0	0	0.932	0	0	0	0.215	0.012	0.102	0.231	0	0.494	0	0
LINC01627	0	0	0.721	0	0	0	67.92	0.483	0	0.108	0	0	0.247	87.448	0.187	0	0
AF124730.1	0	0.093	0.013	0	0	0	22.37	23.22	0	0.189	0.635	0	0	0	0	0.067	0
LINC00885	4.435	0.237	0.185	1.456	0.64	0	38.488	4.362	0	0.446	0.581	0.006	5.323	42.486	0.144	0.14	0.432
LINC01823	0.643	0	0.196	0	0	0	14.018	0.851	0.032	0.031	0.164	0	1.069	7.619	0	0.006	0
AL513164.1	0	0	0	0	0	0	24.987	8.251	0	0.168	0	0	0.802	35.693	0	0	0
SH3BP5-AS1	0.372	0.834	0.894	0.456	0.608	3.288	4.846	0.486	0.526	0.979	2.007	0.126	1.77	7.665	0.831	0.611	0.621
AC010907.1	5.655	0.015	0.043	0	0	12.274	11.451	0.461	0	0.006	0	0	0.38	12.101	0	0	0
Z84484.1	0	0	0.194	0	0	0	14.266	10.92	0	0.114	0.053	0	0.141	51.065	0.274	0.405	0.366
AC105940.1	2.292	0	0	0	0	0	52.479	0.388	0	0.119	0	0	0	37.175	0.063	0.068	0
AC009227.1	0.316	0.145	0.084	0	0.152	0.215	7.018	9.858	0.053	0.047	0.237	0.092	0.163	3.873	0.104	0.036	0.159
RASAL2-AS1	3.439	0.55	0.519	0	0.177	0.151	14.287	0.959	0.119	0.406	0.449	0.167	0.168	5.978	0.14	0.616	0.375
AL133553.1	2.134	1.574	0	0	0	0	50.662	24.44	0	0	0	0	0	18.611	0	0	0
AL390038.1	0	0	0	0	0	0	1.406	0	0	0.02	0	0	0	7.695	0	0	0
LAMTOR5-AS1	1.294	0.454	0.496	0.006	0.313	0.889	19.073	2.813	0.614	0.572	0.792	0.68	0.501	12.137	0.45	0.736	0.392
AP000844.1	0	0	0	0	0	0	18.996	5.851	0	0.009	0	0	2.82	13.191	0	0	0
AL390730.1	0	0	0	0	0	0	1.982	9.806	0	0	0	0	0.285	3.836	0	0	0.008
E2F3-IT1	0	1.172	0.123	0	3.179	0	24.209	0	0	1.393	2.37	0	0	0	1.991	0.498	0.036
LINC01706	0	0	0	0	0	0	11.831	0	0	0	0	0	1.056	3.645	0	0.002	0
AC025165.1	0.359	0.834	1.059	0.191	0.624	0	14.699	0.06	0.41	1.124	0.601	0.893	1.165	12.892	0.473	0.985	0.641
AC024600.1	0	0.019	0.002	0	0	0	7.879	6.541	0	0.035	0	0	0	2.085	0	0.006	0.005
Z82186.1	0.461	0.004	0.05	0	0.002	0	27.584	0	0	0.02	0.257	0	0.005	19.489	0.035	0	0.029
AC098936.1	0.574	0.34	0.057	0	0.005	0	15.191	0.376	0	0.148	0.002	0.024	1.26	14.272	0.002	0.002	0.104
LINC01657	0	0	0.217	0	0	0.064	25.363	0.244	0	0.041	0	0	0	11.582	0.252	0	0.025
AC007182.1	0	0.068	0.094	0	0.009	0.154	11.385	0.902	0	0.059	0.028	0	0.308	3.69	0.017	0.041	0.175
PCOLCE-AS1	0.204	0.159	0.046	0	0	0.125	9.317	0.484	0	0.14	0.187	0	1.363	14.572	0.003	0.018	0.149
LILRB1-AS1	0	0	0	0	0.024	0	5.178	0	0	0.208	0.078	0	1.487	1.273	0.031	0.596	0
AC016716.2	1.11	0	0	0	0	0	7.545	1.15	0	0.108	0	0	5.963	10.941	0	0	0
AL034349.1	14.412	0.004	0	0	0	0	8.202	0.852	0	0	0	0	0	5.762	0	0	0
AC099850.1	0.976	0.575	1.065	0.243	0.502	2.613	15.181	5.203	0.094	0.478	1.117	1.606	0.196	3.133	1.593	1.099	0.386
AC016735.1	90.462	0.447	1.901	0	0	0	89.432	16.817	0	0.806	0.528	1.225	1.708	79.23	0	2.126	1.3
TEX26-AS1	0.063	0.006	0.006	0	0	0.091	9.319	2.702	0	0.034	0	0	0.49	9.616	0	0.002	0.149
AC063965.1	1.621	43.361	30.474	6.141	59.251	0	10.899	0.625	13.968	21.561	28.435	18.21	26.742	33.028	25.549	24.662	17.564
AC015987.1	0.708	0.512	0.309	0	0.597	0	8.463	20.593	0.063	0.269	0.415	0	0	6.27	0.093	0.134	0.444
AL391704.1	0	0.031	0	0	0.005	0	4.256	0.471	0	0.044	0.006	0	0.394	3.394	0	0.063	0.084
LINC01167	0	0	0.077	0	0	0	41.075	0	0	0.304	0	0	2.27	10.199	0	0	0
AL353768.1	0	0.021	0.419	0	0	0	20.303	1.686	0	0.061	0	0	0.743	2.834	0	0.911	0
AL035443.1	0	0.027	0.041	0	0	0	6.596	0	0	0.021	0	0	0.423	14.64	0	0	0.202
ATP2B2-IT2	0	0	0.035	0	0	0	16.75	0	0	0.01	0	0	0	19.52	0.041	0	0
AL138775.1	2.401	0	0	0	0	0	1.698	0.122	0	0	0.101	0	0	5.187	0	0	0
AC012363.1	0	2.758	1.129	0	0.728	0	14.093	0	3.224	0.562	2.063	0.527	0.542	4.8	1.425	2.716	0.881
AP000704.1	0.363	0.173	0.241	0	0.137	0.1	21.254	4.142	0.039	0.12	0.226	4.024	0.385	10.434	0.187	0.146	0.534
AL022326.1	0	0.028	0	0	0.018	0	39.045	3.996	0	0.054	0.009	0	0.03	13.484	0	0.051	0.009
NTM-AS1	3.985	0	0.188	0	0	0	20.587	17.854	0	0.007	0	0	2.405	17.943	0.359	0.005	0.029
AL139397.1	0	0	0	0	0	0	0	0	0	0.041	0	0	0	0	0	0.022	0
LINC00853	1.413	46.736	29.831	9.805	90.592	0	57.094	50.518	50.356	53.918	52.277	11.321	16.578	40.756	25.371	54.31	7.868
SRGAP3-AS1	0	0.004	0.004	0	0	0	29.769	0	0.153	0	0	0	0.07	13.898	0	0	0
AL355482.1	0	0.002	0.014	0	0.011	0	9.533	0.386	0	0.012	0	0.134	0.16	4.895	0	0.034	0
TMEM72-AS1	0	0.078	0.058	0	0.006	17.757	17.355	0.443	0	0.088	0.116	0	0.826	7.731	0.004	0.04	0.166
AC114812.2	0	0	0	0	0	0	9.526	1.445	0	0.008	0.832	0	0	0.723	0	0.199	0
AC010789.1	3.205	0.02	0.101	0	0	0	2.237	59.977	0	0.126	0.29	0	0	7.137	0	0.025	0
AC093843.1	0	0	0.008	0	0	0	15.087	3.341	0	0.154	0.109	0	0	6.182	0	0.005	0.014
COL4A2-AS2	0.838	0	0.014	0	0	0	36.713	0	0	0.121	0	0	0.595	13.51	0	0.093	0.078
THRB-IT1	2.525	0	0.082	0	0	0	2.048	36.891	0	0.008	0.102	0	0	3.236	0	0.035	0.105
RORB-AS1	1.584	0	0.229	0	0	0	44.263	5.105	0	0.081	0.042	0	0	13.807	0.006	0.024	0.023
LINC01689	0.4	0	0.001	0	0	0	2.97	16.222	0	0.013	0	0	0	1.766	0	0.001	0
AL161908.1	0.989	0.007	0.19	0	0	0	44.68	5.126	0	0.003	0	0	0.136	11.538	0	0	0.007
LINC00240	0	0.031	0.046	0	0.013	0	5.45	1.011	0.022	0.053	0.001	0.231	0.007	0.896	0.1	0.019	0.06
AC107079.1	0	0	0	0	0	0	13.103	0	0	0	0	0	0	1.583	0	0	0.499
AL133351.1	0	33.621	22.973	85.214	52.291	0	14.06	0	52.87	36.659	44.361	2.189	7.136	12.977	14.918	44.497	4.71
AL589843.1	106.186	3.144	6.339	7.107	7.332	28.063	35.014	1.288	1.756	3.93	4.377	6.062	0.554	56.896	10.544	4.89	3.928
LINC00502	0	0	0	0	0	0	21.112	10.391	0	0.01	0	0	1.994	9.413	0	0	0.152
LINC00393	2.137	0.01	0	0	0	0	8.25	3.896	0	0.062	0.002	0	0.578	6.777	0.003	0.002	0
CDKN2A-DT	0.335	0	0	0	0	0	12.395	0	0	0.006	0	0	1.456	9.298	0	0	0
OPA1-AS1	0	0.661	0.874	0	0.234	0	0	0	0	0.209	0.098	0	0	0	0.058	0.172	0.143
LINC01691	0	0	0	0	0	0	0	3.347	0	0	0	0	0	0	0	0	0
LINC01398	2.037	0.032	0	0	0	0	30.501	0.996	0	0.007	0.006	0	0.369	17.301	0	0	0
AC009518.1	23.663	0.609	0.154	0	0.5	0	28.231	2.095	0.421	0.175	0.802	0.192	2.369	46.447	0.035	0.364	0.47
AL391244.1	2.295	11.678	14.673	9.023	10.991	17.043	43.423	5.967	18.112	14.169	14.042	12.161	9.261	19.506	14.041	13.819	15.908
AC083949.1	4.23	13.848	19.408	0.442	9.685	0	22.922	0	12.767	9.666	9.457	15.341	17.197	19.149	15.885	9.514	6.858
AL121901.1	1.695	0	0	0	0.057	0	18.835	0	0	1.123	0	0	5.449	14.596	0	0	0.346
AC011754.1	0	0.003	0	0	0	0	9.278	0	0	0.058	0.053	0	1.65	3.327	0	0	0
Z99716.1	0	0.003	0	0	0	0	27.101	6.094	0	0.01	0	0	0	25.006	0	0	0
AC034187.1	0	0.286	0	0	0	0	4.876	0.244	3.559	0.035	0.342	0	0	12.039	0.239	0	0.063
EIPR1-IT1	0	0.127	0.152	0.296	0.112	0.474	30.723	0	0	0.111	0.259	0.959	0.187	7.185	0	0.189	0.175
AC138028.2	1.419	0.042	0.065	0	0.108	0.187	29.313	0.033	0	0.049	0.03	0.006	0.3	10.153	0.082	0.043	0.084
AL160162.1	1.471	0.012	0.015	0	0	0	0.578	23.365	0	0.211	0	0.024	0	1.697	0	0.095	0.8
POT1-AS1	0.612	0.83	0.927	1.409	1.405	0	5.84	5.353	1.29	0.716	1.309	0.358	1.874	4.343	1.085	1.096	0.607
AC019155.3	0	0	0.041	0	0	0	0	3.878	0	0	0	0	0	1.515	0	0.01	0
AL365258.1	0	0	0.172	0	0	0	26.369	0	0	0	0	0	0	14.629	0	0	0
AC005534.1	0	0.091	0.037	0.262	0.303	0	0.932	0	2.397	0.076	0.795	0	0	0	0.101	0.102	0.242
AP001347.1	0	0.328	0.306	3.177	0.317	0	15.865	1.055	0.427	0.289	0.479	0.044	0.081	8.459	0.757	0.397	0.274
LINC01766	0	0	0	0	0	0	44.026	1.293	0	0	0	0	0	36.241	0	0	0
AC066595.1	1.044	0	0	0	0	0	26.11	1.429	0	0	0	0	3.74	9.95	0.655	0	0
AL591684.1	0	0	0	0	0	0.392	41.352	0	0	0	0	0	0	9.831	0	0.4	0.027
LINC00320	0	0.004	0.001	0	0	0	3.527	1.602	0	0.032	0	0	0.612	4.501	0	0	0.095
LINC02262	0.517	0	0	0	0	0	8.684	0	0	0	0	0	1.119	3.527	0	0	0.008
LINC01034	0	0	0	0	0	0	7.188	0	0	0.114	0	0	0	7.797	0	0	0.413
AL589678.1	0	0	0	0	0	0	10.68	4.901	0	0	0	0	0	2.523	0	0	0
LINC00184	0	0	0.027	0	0.034	0	4.529	2.261	0	0.141	0.063	0	0.055	6.293	0	0.029	0
AL663023.1	0	0	0	0	0	0	3.364	1.765	0	0	0	0	1.534	8.331	0	0	0
CASC6	0.368	0.742	0.027	0	0	0	12.424	7.208	0	0.079	0.136	0	0.014	10.434	0.041	0	0
AL353150.1	2.059	0.089	0.083	0	0.018	0	24.499	0	0	0.099	0.332	0.845	0.27	26.845	0.185	0.098	0.293
AL390066.1	0.513	0.579	0.06	0	0.14	0.588	24.412	1.919	0.022	0.211	0.46	0	0.289	14.275	0.005	0.514	0.508
LINC01266	0	0.022	0.055	0	0.025	0	3.719	0.191	0	0.033	0.021	0	0.01	1.906	0.004	0.016	0.019
PGM5-AS1	0.457	1.301	2.086	2.934	1.205	0	21.053	0.227	0.887	1.564	1.673	0.276	0.593	18.292	2.054	1.9	5.573
AC017002.1	0.53	0.294	0.305	0	0.769	19.839	24.472	0	0.921	0.689	0.758	0	0.474	14.25	1.209	0.768	0.234
LINC01752	1.847	0.064	0.365	0	0.602	0	2.324	0	1.703	0.433	0.018	1.844	0	2.363	0.085	0.221	1.354
LINC02586	0	0.155	0.278	0	0.094	0	34.962	4.098	0	0.23	1.079	0	1.326	11.259	0.14	1.126	0.991
LINC01645	9.499	2.226	2.173	0	0.369	0	27.576	1.27	1.519	3.285	1.766	2.487	9.447	56.609	1.528	1.742	3.36
AL645608.1	2.418	0	0	0	0.352	0	24.573	3.101	0	0.177	0	0	0.051	1.979	0	0.132	0.009
AC245427.1	0	0.027	0	0	0	0	6.304	0	0	0.064	0	0	0	11.628	0	0.108	0
AL513412.1	0	0.751	0.57	0	1.364	5.302	21.278	0	0.687	0.165	2.071	4.247	0	10.899	0.388	0.926	0.481
LARGE-AS1	0.411	0.043	0.015	0	0.003	0	14.993	3.614	0	0.08	0	0	0.617	13.302	0	0.007	0
INE1	1.156	0.037	0.205	0	0.541	3.007	13.323	25.806	0.053	0.328	1.3	0	0.012	7.964	0.108	0.238	0.767
AL121983.1	0	1.645	1.278	0	0.794	0	37.035	21.201	0	0.51	1.229	0	0.12	1.641	3.358	0.168	0.505
AL512363.1	0	0	0	0	0	0	1.666	0	0	0.027	0	0	0	4.537	0	0	0
AL590714.1	0	1.571	1.656	16.693	0.506	0	14.994	0	3.698	1.694	2.436	0.619	0.051	8.11	3.74	3.282	1.765
FAM41AY1	0	0	0	0	0	0	0.18	0	0	0	0.028	0	0	5.006	0	0	0
AL445645.1	0	0.285	0.282	0	0.015	0	26.408	1.612	0.11	0.371	0.427	0	1.038	4.643	0.696	0.448	0.346
LINC01526	0	0	0.04	0	0	0	12.783	0	0	0.067	0	0	0.24	1.863	0	0.027	0
AC010082.1	0	0.036	0	0	0	0	11.28	9.047	0	0.038	0.004	0	0.81	22.996	0	0.042	0.125
AL732323.1	0	0.087	0	0	0	0	10.188	0	0	0	0	0	0.216	9.057	0	0	0
AL929288.1	0	0	0.364	0	0	0	9.117	1.621	0.529	0.007	0	0	0	4.984	0	0	0
AC000067.1	0	0.118	0.325	0	0	0	69.596	6.787	0	0	0.541	0	0	40.918	0.234	0.43	2.033
AL121872.1	0	0.4	0.054	0	0.042	0	0	2.076	0	0.209	0.155	0.089	2.397	5.649	0	0.344	0.713
AC096541.1	0.206	0	0	0	0.023	0	32.569	0	0	0.055	0	0	0.276	21.955	0	0.001	0.011
AL355483.1	14.415	0.03	0	0	0.086	0	19.365	0	0	0.487	0.419	0	18.408	11.764	0.349	0.15	0
AL162586.1	0	0.353	0.51	0	0.778	6.64	39.382	5.013	0.178	0.335	1.119	0.006	1.351	12.227	0.388	0.785	0.572
EIF1AX-AS1	0	0	0.004	0	0	0	1.722	0	0	0.008	0	0	0	1.777	0	0.038	0
LINC01058	0	1.098	1.776	0	0.227	0	18.814	0	1.052	0.79	1.231	0	2.497	24.72	0.16	0.738	2.202
AC018814.1	0	0	0.054	0	0	0	48.048	4.058	0	0	0	0	0.064	2.122	0.15	0.003	0
AL355592.1	0	0	0	0.336	0	0	19.132	0.304	0	0	0	0	0	6.937	0	0	0
AL121894.1	0	0.011	0	0	1.813	0	26.183	0	0.086	0.179	0.77	0	0.143	9.625	0.593	0	0.06
AC012485.1	2.277	0.173	0.148	0.158	0.009	0.087	28.496	2.631	0.065	0.216	0.223	0.264	0.816	13.07	0.073	0.144	0.188
AC092941.1	0	0.003	0	0	0	0	10.243	4.561	0	0.012	0	0	0	10.903	0.551	0	0.03
CATIP-AS1	0	0.711	0.682	0.24	5.35	0	8.36	0	4.415	0.811	1.934	3.271	1.341	3.213	2.072	1.189	1.375
AC093422.2	1.36	0	0.009	0	0	0	9.949	69.426	0	0.061	0	0	0	30.798	0	0	0
LINC01802	0.528	0.043	0.07	0	0.147	0	16.116	0	0	0.689	0.672	0	1.43	18.312	0	0.49	0.11
AL603832.1	0	0.388	0.359	0	0.006	0	13.69	3.504	0	0.219	0.116	0.047	0.23	7.568	1.285	0.85	0
WWC3-AS1	0	0	0.009	0	0	0	17.824	1.316	0	0.064	0	0	0	3.386	0	0	0
LINC00337	1.798	0.448	0.039	0	0.102	0	25.278	2.559	0	0.265	0.037	0.006	0.733	15.646	0.068	0.083	0.287
GRTP1-AS1	0	1.385	0.773	0.142	2.378	0	19.472	2.718	0.455	1.039	0.562	0.209	0.07	26.877	2.209	0.574	1.23
AL450226.1	0	0	0	0	0	0	14.726	0	0	0	0	0	0.046	5.506	0	0	0
AL162726.1	0	0.122	0	0	0	0	6.622	0	0	0	0	0	0	0.681	0	0	0
AL583808.1	0	0.136	0	0	0	0	19.646	7.403	0	0.221	0.04	0	0	0.961	0	0.131	0
AL355336.1	0	0.257	0.119	0	0.226	0.942	13.394	0	0.726	0.335	0.935	0	1.778	11.58	0.039	0.207	0.087
AL445250.1	0.884	0.118	0.102	0	0.215	0	5.579	5.334	0	0.155	0.181	0.074	1.014	4.298	0.128	0.17	0.13
AL157373.1	0	0	0	0	0	0	8.648	24.699	0	0	0	0	0	12.088	0	0	0.046
LINC01076	0	0	0	0	0	0	68.613	0	0	0	0.133	0	0	10.723	0	0	0
AL162457.2	1.378	0.001	0	0	0.068	0	33.557	0.777	0	0.039	0.004	0	1.051	17.985	0	0.05	0
AC092484.1	3.724	0.071	0.144	0	0	0	2.135	1.1	0	0	0.063	0	0	5.968	0.194	0	0
AC083900.1	1.221	0.37	0.284	0	0	0	6.099	0.998	0	0.209	1.204	1.892	4.911	0.661	0	0.396	0.664
AL157392.1	5.001	0.587	0.02	0	0	0	17.272	3.058	0	0.042	0.097	0	0.334	35.046	0	0	0
AL365194.1	1.053	1.214	1.347	0.464	2.341	0	16.58	0	0.387	1.259	0.2	0	7.113	60.254	1.999	0.157	3.547
LINC00237	2.318	0.315	0.318	0	0.166	0	29.684	0	0.221	0.443	0.577	0	0.762	20.29	0.236	0.664	0.737
LINC00972	0	0.008	0.002	0	0	0	1.387	1.901	0	0.006	0	0	0	1.959	0.088	0	0
AL035250.1	0	0.003	0	0	0	0	28.374	5.093	0	0.027	0	0	0.2	24.066	0.079	0	0
SLC9A3-AS1	1.101	0.167	0.156	0.048	0.678	3.093	41.049	0	0.494	0.2	0.774	0.716	0.303	16.018	0.278	0.6	0.262
AL358216.1	1.121	0.046	0.172	0	0	0	39.975	1.534	0	0.191	0.144	0	0.188	13.774	0	0.222	0.385
AC018643.1	0	0	0	0	0	0	2.949	69.343	0	0	0	0	0.079	17.799	0	0	0
AC073957.1	10.461	0	0	0	0	0	38.083	0	0	0	0	0	0	21.998	0	0	0
AL050338.1	0	0.125	0	0	0	0	4.673	8.054	0	0	0	0	0	5.223	0	0	0.005
AL160290.1	0	0	0	0	0	0	17.362	8.91	0	0	0	0.331	0	11.757	0	0	0
AC012354.1	0.268	0	0	0	0.139	0	16.867	0.776	0	0.053	0.008	0	0.74	12.296	0.002	0.009	0.02
LINC00618	6.468	2.402	1.733	0	1.942	0	32.904	0.699	0.533	1.019	0.8	0.571	0.569	20.121	0.486	1.915	4.966
AC012462.1	1.131	0.145	0.068	0	0.016	0	10.882	4.687	0	0.006	0.013	0	0	7.346	0	0.165	0
AC096631.1	0	0	0.021	0	0	0	10.911	5.557	0	0	0.17	0	0	2.652	0	0	0.022
AL662890.1	5.866	0.045	0.043	0	0	0	23.206	8.721	0	0.1	0.012	0	0.762	1.73	0.293	0.001	0.059
OSTM1-AS1	0.35	0	0.01	0	0	0	17.347	0.482	0	0.043	0.014	0	0.343	8.726	0	0	0.097
FLJ46906	0	2.515	2.212	0.305	0.242	0.647	17.787	8.791	0.459	1.548	1.46	1.581	3.462	4.412	2.084	2.056	1.768
LINC00457	1.847	0	0.015	0	0	0	6.345	1.902	0	0.025	0.008	0	1.252	10.692	0	0.041	0
AL121584.1	0	0	0	0	0	0	4.014	0	0	0	0	0	0	4.406	0	0	0
AC073283.1	0	0.005	0.043	0	0.231	0	34.664	0	0.116	0.258	1.251	0	0.012	23.099	0.083	0.562	0.173
LINC00092	2.36	1.162	1.363	3.685	0.673	3.893	32.967	0.115	1.887	1.185	1.218	0.909	1.324	11.688	1.761	1.354	1.682
AC078962.1	42.428	0.301	0.14	0	0.831	1.687	21.426	9.494	0.534	0.983	1.576	0.042	2.291	11.547	0.051	1.105	0.042
AL139230.1	0.634	0.477	0	0	0	0	12.714	43.69	0	0	0	0	1.084	0.729	0	0.186	0
AC078883.1	1.046	35.812	30.055	24.253	58.272	10.431	10.369	19.291	42.29	40.557	39.685	13.019	24.831	14.365	27.83	36.449	18.848
MIR137HG	0.2	0.012	0.005	0	0.002	0.047	10.619	1.995	0.006	0.013	0.011	0	0.104	6.021	0.132	0.007	0.068
AL133387.1	2.442	0.628	0.098	0	0	0	18.563	0	0	0	0.027	0.399	0	125.192	0.015	0	0
AC092637.1	1.829	0.055	0.01	0	0	0	21.719	2.415	0	0.187	0	0	0.676	18.964	0	0.014	0.013
AC073367.1	0	0.144	0.741	0	1.142	0	27.91	0	3.475	0.432	0.964	0	0.758	5.785	0.244	0.51	0.546
AC079790.1	0	0.024	0.247	0	0.064	0	1.205	0	0.395	0.007	0	0	1.271	2.578	0.396	0.097	0.203
AC007362.1	1.149	0.304	0.055	0	0	0	11.167	0	0	0.033	0	0	0.182	6.663	0.076	0.043	0.08
AP001628.1	0	0.118	0.015	0	0.143	1.583	55.598	3.417	0	0.147	0.497	0	0	32.792	0	0.08	0
LINC01795	0.332	0.016	0.02	0	0	0	26.996	16.501	0	0.161	0	0	0.069	5.026	0	0	0
AC008937.1	0	0.189	0.003	0	0.006	0.1	6.216	2.804	0	0.044	0	0	0	7.305	0	0	0.591
LINC02470	0.582	4.116	3.979	1.657	7.13	1.187	13.876	0.478	1.607	4.595	6.027	0.965	5.684	18.427	1.624	5.941	2.128
AL592402.1	0	0	0	0	0.031	0	6.6	0	0	0	0.075	0	0.024	4.441	0	0	0
TRAPPC12-AS1	3.082	0	0.098	0	0	0	39.722	8.781	0	0.007	0.157	0	0.08	6.412	0.008	0	0
INTS6L-AS1	0	0.061	0.123	0	0	0	0	0.344	0	0.509	0.621	0	0	7.897	0.039	0.272	0.972
AL021026.1	0	0.124	0	0	0	0	5.173	1.465	0	0	0	0	0.03	3.827	0	0.005	0
LINC00378	0.561	0.345	0.019	0	0	0	17.714	2.617	0	0	0	0	0	0	0.08	0	0.065
LINC01297	5.864	0	0	0	0	0	16.623	9.599	0	0	0	0	0	13.33	0	0.004	0.356
AC009478.1	0	0	0	0	0	0	2.747	0	0	0.034	0	0	9.404	0	0.102	0.005	0
PCDH9-AS3	0	0	0	0	0	0	0.503	0	0	0.164	0	0	2.953	0.627	0	0	0
TAF1A-AS1	0.428	0.333	0.798	0.289	0.089	0.253	6.568	23.75	0	0.763	1.099	1.535	0.032	2.5	1.575	0.718	1.185
LINC00705	0.326	0.009	0.006	0	0	0	8.357	0	0	0.015	0.004	0	1.286	5.171	0	0.001	0
AL121987.1	0	0.007	0	0	0	0	72.639	0.442	0	0.114	0	0	0.965	33.988	0.356	0	0.01
AL158013.1	2.394	0	0	0	0	0	0.993	0	0	0	0	0	0	1.341	0	0	0
AC018693.1	0	0	0.095	0	0	0	0.455	25.861	0	0.388	1.282	0.022	0	0	0	0	0.021
LINC01770	4.133	0.054	0.117	0	0	0	68.075	0.138	0.418	1.192	0	0	0.04	39.859	0	0.337	0
AL158212.1	30.781	9.366	5.844	3.859	8.785	0	48.474	0	3.615	6.222	4.052	14.436	1.461	38.145	5.294	4.019	2.557
LINC00113	0	0	0	0	0	0	15.899	3.386	0	0	0	0	0	6.848	0	0.017	0
AL139240.1	0	0	0.297	0	0	0	3.384	1.544	0	0.01	0	0	1.368	4.257	0	0	0
AL591623.1	0.291	0.283	0.281	0	0.397	2.762	25.623	0	0	0.311	0.718	0.252	0.385	9.357	0.316	0.2	0.63
AL117341.1	0	0	0.199	0	0	0	12.274	4.6	0	0	0	0	3.008	2.483	0	0	0.043
AL024474.2	0	0	0	0	0	0	4.755	15.23	0	0	0	0	0.024	3.184	0	0	0
AL513327.1	0.205	0.03	0.063	0	0.021	0	20.689	6.859	0	0.125	0.008	0.072	0.191	10.004	0.014	0.049	0.017
AL591178.1	11.469	0.08	0.07	0	0.087	0	24.265	12.645	0	0.991	0	0	0	5.994	0	0.345	0.76
LINC00350	3.725	0	0	0	0	0	23.955	0	0	0.085	0.126	0	0	10.236	0	0.001	0.049
LINC01427	0.191	0.004	0	0	0	0	7.42	1.214	0	0.034	0.001	0	0.41	4.094	0	0.005	0.033
AL583804.1	0	0	0	0	0	0	9.822	17.289	0	0.013	0	0	0	6.139	0	0	0
LINC01594	3.531	0.152	1.714	0	0	0	8.113	4.214	0	0.065	0.021	4.463	2.074	34.326	0.179	0.134	0.19
LHFPL3-AS2	1.235	0.191	0.341	1.913	0.355	0	11.704	0.263	0.1	0.433	0.302	0.019	2.327	3.899	0.287	0.214	0.324
AF064860.1	13.963	0	0	0	0	0	11.912	0.216	0	0.058	0	0	0	26.72	0	0.322	0.012
LINC01678	0	0.446	0.238	0	0.839	0	17.277	0	0	0.268	0.325	0	0.116	14.071	0.025	0.212	0.293
AL391811.1	0	0.264	0	0	0	0	17.116	0	0	0.037	0	0	0.491	16.974	0.116	0	0.015
AC016027.1	5.223	0.604	0.303	0.102	0.13	1.413	13.53	0.061	0	0.431	0.497	0	0.267	9.302	0.092	0.503	1.13
AL353608.1	0.664	0.285	0.296	0	0	0	19.022	0	0	0	0	0	0	49.049	0	0	0
AL354740.1	0.113	2.436	3.419	2.756	1.909	8.001	3.005	0.034	1.541	2.799	2.773	2.451	3.757	2.157	3.669	3.455	4.099
AC013269.1	0	0	0	0	0	0	4.627	0	0	0	0	0	0	21.281	0	0	0.032
AC079630.1	5.643	2.253	3.208	0.744	1.961	0.731	9.098	4.375	1.731	1.982	1.909	0.752	4.855	5.551	1.642	2.823	2.271
FREM2-AS1	0	0	0	0	0	0	2.625	0	0	0	0.139	0	0	5.284	0	0	0
AL358393.1	0	0	0	0	1.357	0	28.513	0	0	0.128	0	0	0.234	29.801	0	0	0.12
PPP1R26-AS1	1.491	0.54	0.202	2.337	0.098	12.158	19.755	1.283	0.459	0.219	0.3	0.302	1.081	7.424	0.269	0.258	0.297
AC078942.1	0	0.471	1.342	0.568	0.666	0	57.536	0.124	0.636	1.029	0.319	0	1.252	16.208	0.14	1.337	0.742
TMEM246-AS1	0	0.002	0.108	0	0	0	17.046	9.625	0	0.035	0	0	0.328	7.534	0	0.052	0
NRSN2-AS1	15.722	13.363	11.429	28.782	14.716	29.432	40.936	5.869	18.409	14.215	10.857	15.591	14.544	17.513	13.116	12.122	16.488
AC015977.2	0	0	0	0	0	0	29.794	0	0	0	0.005	0	0.058	6.157	0	0	0
SFTA1P	0	0.417	0.35	0	0	0.111	17.911	3.336	0	0.103	0.22	0.081	1.058	8.23	0.948	0.054	0.039
AC099754.1	0	0	0	0	0	0	20.07	0.628	0	0.012	0	0	0	12.23	0	0	0.132
AL591896.1	1.076	0	0	0	0	0	37.249	0	0	0.096	0.017	0	0	31.372	0	0	0
NHEG1	0	0	0	0	0	0	9.957	4.712	0	0.275	0.089	0	0	4.593	0	0	0
BX571846.1	0	0.524	1.08	0	0.426	83.138	1.325	0	0.135	1.053	1.145	0	0.832	4.238	0.05	1.353	0.219
AC121247.1	0	0	0.021	0	0.085	0	18.444	8.677	0	0.071	0.301	0	0.051	10.28	0	0.286	0
AC025188.1	0	1.598	2.091	0	3.306	0	4.616	0	0	1.234	2.054	0.793	0.233	4.535	4.365	2.251	0.945
AL136980.1	0	0.515	1.202	0	0.453	0	0.3	0	1.329	0.352	0.664	0.086	1.089	1.425	0.95	2.23	0.902
CR786580.1	0.289	0.204	0.39	0	0.313	4.442	13.001	0.486	0.403	0.48	0.324	0.129	0.469	6.717	0.164	0.284	0.433
LINC02557	0	0	0	0	0	0	47.07	0	0	0.099	0	0	9.078	9.076	0	0	0.012
AL049648.1	0	0.024	0	0	0	0	32.795	0	0	0.007	0	0	1.326	9.781	0	0	0
AC104134.1	0	0.16	0.106	0	0.082	0	6.213	0.557	0	0.263	0.085	0	0.006	3.194	0.142	0.12	0.028
AC019330.1	0	0.057	0.001	0	0	0	3.53	0.439	0	0.036	0.02	0	1.661	6.824	0.104	0.013	0.014
AL391869.1	0	0	0	0	0	0	8.694	0.929	0	0	0	0	0	0	0	0	0.081
LINC00331	0	0	0	0	0	0	5.606	0	0	0	0	0	2.188	4.895	0	0	0
LINC01671	1.199	0.001	0.1	0	0	0.601	33.892	0	0	0.059	0.048	0	0.544	10.457	0.053	0.004	0.137
LINC01504	1.457	2.589	3.568	7.534	3.217	8.562	12.05	3.369	3.102	3.209	3.738	1.432	4.621	4.21	3.641	3.42	5.023
PACRG-AS2	0	0	0	0	0	0	10.407	6.043	0	0.024	0.028	0	0	5.255	0	0	0
BOLA3-AS1	0.847	7.027	4.821	7.939	9.566	0.25	22.151	8.928	6.367	5.932	6.74	4.653	1.04	16.244	5.91	7.045	5.699
MPRIP-AS1	0	0	0.011	0	0	0	23.912	2.407	0	0	0	0	1.767	11.31	0	0.006	0.066
LINC01867	0.457	0	0	0	0	0	3.507	4.532	0	0.026	0	0.505	0	0	0	0	0
LINC01763	1.809	0.001	0.055	0	0	0	8.742	0	0	0.007	0	0	0	7.278	0	0	0
AL021707.1	0	0.446	0.396	0	0.123	0	7.433	0	0	0.32	0.234	0	0.336	5.737	0.029	0.586	1.028
AC073346.1	4.302	0.02	0.031	0	0	0	4.787	1.295	0	0.02	0	0	1.741	8.613	0	0	0.175
AL049812.2	0.454	0.019	0.139	0	0.114	0	12.443	21.663	0	0.005	0.045	0	0	7.059	0	0	0
RFPL1S	0.41	0.428	0.357	1.507	0.275	0.809	9.816	3.815	0.147	0.39	0.383	2.829	1.005	6.689	0.475	0.377	0.494
JPX	0.041	5.536	7.412	5.78	4.497	13.72	0.683	0.362	7.956	5.047	6.227	6.947	3.827	1.469	7.845	6.324	5.283
AL136366.1	0.885	0.09	0.11	0	0	0	18.653	0.271	0	0.033	0	0	0.293	10.896	0.046	0.012	0.005
ATP13A4-AS1	0	0	0.082	0	0	0	5.332	0.07	0	0.005	0.004	0	7.264	3.872	0	0	0.032
PLCB1-IT1	0	0.289	0.078	0	0.72	0	3.577	0	0	0.072	1.199	0	0	7.164	0	0.022	0
NUTM2B-AS1	2.905	5.273	4.617	6.479	5.776	3.324	3.147	2.554	3.37	4.666	4.876	4.2	5.69	7.843	4.608	4.573	4.601
AC092447.4	0.565	0	0	0	0	0	5.606	0.203	0	0	0	0	0	13.427	0	0	0
AL354707.1	0.38	0.08	0.152	0.074	0	0	12.925	4.439	0.241	0.166	0.18	0.054	0.527	14.154	0.387	0.312	0.123
LINC01107	1.773	0	0.01	0	0	0	41.834	0.208	0	0.042	0.002	0.054	0.473	24.783	0.003	0.048	0.003
KCNMA1-AS2	0.59	0	0	0	0	0	8.926	0	0	0.023	0	0	0.273	19.026	0	0	0
AC002064.1	0	0	0.002	0	0	0	3.707	4.746	0	0	0	0	0.023	2.303	0	0	0.007
CYP4A22-AS1	0.747	5.908	4.922	0.972	5.736	0	19.801	5.794	2.957	4.293	3.256	0	1.355	23.577	3.995	5.685	1.254
FAM197Y5	0	0	0	0	0	0	9.093	0.122	0	0.033	0	0	0.046	34.504	0	0	0.025
LINC01703	1.793	0.181	0.244	0	0.72	0	54.505	0	0	0.509	0.27	0	0.101	16.943	0.083	0.726	0.109
AL365434.1	0	0	0	0	0	0	3.996	0	0	0	0	0	0	0.815	0	0	0
TTTY16	0	0	0	0	0	0	22.737	2.139	0	0.332	0	0	0	0	0	0	0
AC005237.1	0.482	0.039	0.141	0	0.213	0	39.752	0	0	0.033	0.338	0.588	0	13.27	0	0.056	0.087
AL450384.1	0	0.006	0	0	0	0	0	0	0	0.292	1.036	0	0	8.721	0	0.169	0
AL731684.1	0	0	0	0	0	0	12.773	8.526	0	0.167	0	0	0	27.117	0	0.011	0
LINC01393	1.842	0.373	0.071	0	0.19	0	3.089	0.412	1.129	0.129	0.468	0	1.212	8.026	0.079	0.08	0.19
AC073325.1	0	0	0.013	0	0	0	7.235	0	0	0	0.427	0	0	10.734	0	0	0
LINC01821	3.833	0.116	0.067	0	0.079	0	4.715	2.254	0	0.12	0.066	0	0.301	3.973	0	0.004	0.004
ZNF385D-AS1	0.392	0.03	0.086	0	0.019	0	16.278	6.938	0	0.168	0	0.965	0	13.527	0	0.029	0
AL162399.1	0	0	0	0	0	0	0	3.746	0	0	0	0	0	10.854	0	0	14.729
LINC02476	1.514	0.047	0.122	0	0.048	0	5.776	4.974	0	0.216	0.028	0	0.469	3.088	0.264	0.407	0.039
LINC01980	0	0.047	0.067	0	0.02	0	12.244	0	0	0.107	0.092	0	0.568	3.722	0.123	0.084	0.3
NAALADL2-AS1	0	0.146	0	0	0	0	4.609	5.313	0	0.079	0	0	0.026	5.339	0.344	0	0.024
AL359764.1	0	0.155	0.037	0	0	0	55.691	0	0	0.263	0.033	0	0	11.423	0.194	0.217	0
AP000320.1	0	0.233	0.323	0	0	0	0	0	0.594	0.109	0.342	0	0	4.057	0	0.845	0.956
AC083867.1	0	0	0	0	0	0	3.676	0	0	0.207	0.006	0.139	1.872	8.556	0	0.006	0.635
LINC01710	0	0.342	0.457	0	1.532	0	1.984	0	0	1.725	1.262	0	0	0.795	0.21	1.221	0
AC006076.1	1.65	0.005	0.006	0	0	0	5.329	0	0	0.243	0	0	0.066	20.374	0	0	0.168
LINC01492	0.187	0.021	0.016	0	0	0	5.385	6.373	0	0.06	0	0	0.886	3.91	0	0.011	0.009
AC013733.1	0	0	0	0	0.118	0	8.244	0.76	0	0.021	0	0	0.046	0.486	0	0	0.039
DOCK4-AS1	9.016	0.13	0.005	0	0	0	6.712	0	0	0.046	0	0	0.275	1.458	0	0	0.005
NCBP2-AS1	0.677	1.129	0.91	0.69	1.139	1.405	17.232	0	0.178	1.085	1.852	0.049	0.312	1.706	1.878	0.341	1.862
EDNRB-AS1	98.572	0.073	0.227	0	0.672	0	6.353	0	0	0.034	0.004	0	0.432	2.744	0.559	0	0
AC011193.1	2.665	0	0	0	0	0	34.278	0	0	0	0	0	0	10.78	0	0	0
AC096669.1	0	0	0.003	0	0	0	10.255	0	0	0.153	0	0	2.191	2.244	0.009	0.001	0
LINC01623	0.566	0.128	0.083	0.095	0.012	0	5.845	0.49	0.173	0.251	0.066	0.034	0.287	0.887	0.072	0.041	0.087
AL606519.1	0	0	0	0	0	0	0	8.576	0	0.027	0	0	0	10.521	0	0	0
MTOR-AS1	0	0.339	0.377	0	0	0	8.807	0	0	0.41	0.114	0	1.601	4.688	0.619	0.289	1.063
AC092813.1	0	0.066	0	0	0.075	0	2.429	1.042	0	0.006	0	0	0.088	3.742	0.237	0.008	0
AC005281.1	0.606	0	0.178	0	0	0	15.516	0	0	0.132	0.008	0	0	9.271	0.042	0.009	0.014
AC007679.1	0	0	0	0	0	0	7.599	0	0	0.085	0.071	0	0.403	18.651	0.02	0.044	0
LINC02158	4.923	2.954	4.75	18.306	3.57	0	16.273	21.08	0.518	4.551	5.234	3.671	5.246	58.952	5.002	3.876	5.753
AC099552.2	0	2.878	4.286	0	7.888	0	65.344	0.258	3.762	4.137	5.348	2.492	3.004	25.18	5.367	1.223	4.926
LINCMD1	0	0.433	0.325	2.68	0.078	0	9.758	0	0.625	0.071	0.35	0	0	6.036	0	0.089	0.315
MYT1L-AS1	0.17	0.004	0.001	0	0.002	0	2.773	0.187	0	0.011	0.001	0	0.858	3.799	0	0	0.005
AC104463.1	4.586	0	0	0	0	0	67.143	0	0	0.014	0	0	0	25.784	0	0.046	0
AGBL4-IT1	0	0	0	0	0	0	5.067	16.945	0	0	0	0	0.128	1.307	0	0	0
C9orf135-DT	0.725	0.001	0.001	0	0	0	13.497	0	0	0.021	0.086	0	0.014	8.435	0	0.001	0
AL161644.1	1.655	0.646	0.929	0	0.396	0	28.004	0	0.63	0.648	0.263	3.012	1.354	13.788	0.712	0.113	0.127
AP001046.1	0.994	0	0.01	0	0	0	42.794	0.025	0.036	0.067	0.018	0	0.276	13.329	0	0.016	0.008
LINC01729	0	0	0	0	0	0	49.085	0	0	0.22	0	0	0	55.753	0	0	0.325
AL606491.1	13.518	4.289	1.949	14.393	7.979	0	49.912	0.59	9.634	4.346	3.353	12.967	4.212	27.334	1.573	1.924	4.187
AC005487.1	0	0	0	0	0	0	11.542	3.373	0	0.024	0	0	1.815	2.91	0	0.073	0.079
AC064875.1	0.097	0.048	0.087	0.017	0	0	9.674	0	0	0.026	0	0	0.889	3.049	0.037	0.023	0.201
KCNMA1-AS3	0	0	0.048	0	0	0	16.239	0	0	0.037	0	0	4.126	15.011	0	0.013	0
BX255923.1	0	0	0.031	1.254	0	0	27.372	0.201	0.048	0.031	0.085	0	0.248	26.768	0	0.029	0.465
AL118511.2	0	0	0	0	0.022	0	39.136	0	0	0.202	0	0	1.965	26	0	0.144	0.019
LINC01716	0	0.002	0.053	0	0	0	31.526	0	0	0.005	0	0	0	15.509	0	0.095	0.037
CADM3-AS1	0.711	0.745	0.752	1.471	0.695	0	10.807	0	0.971	1.321	0.827	0.335	2.401	6.603	1.077	1.271	1.468
LINC01771	2.009	2.25	1.724	0	0.809	0	31.457	0	6.057	1.519	0.98	0.647	4.646	32.567	1.275	0.812	1.885
AC002378.1	0	0	0	0	0	0	31.518	0	0	0	0	0	0	37.977	0	0	0
AL163953.1	0.567	0	0	0	0	0	17.671	0	0	0.036	0	0	0	14.81	0.01	0.043	0.158
PACRG-AS3	0.701	0	0.039	0	0	0	13.309	0.28	0	0.06	0.001	0	0.231	17.283	0	0	0.068
FAM225B	0.469	0.052	0.076	0.04	0.113	0	5.396	0.511	0.07	0.082	0.097	0.044	0.485	12.901	0.043	0.094	0.262
AL442647.1	0	0.015	0.346	0	0.043	0	10.506	6.972	0	0.88	0	0.049	0	18.594	1.248	0.063	0.013
AC114737.1	0	0	0	0	0	0	31.965	9.146	0	0.127	0	0	0.205	12.406	0	0	0
PTPRD-AS1	1.197	0.132	0.034	2.763	0	0	10.895	9.549	0	0.072	0.182	0	0.749	22.563	0.016	0.013	0.144
AL354984.2	6.274	0	0	0	0	6.249	18.172	0	0	0.072	0.024	0	3.686	14.685	0.006	0	0.053
AC092100.1	0.79	0.007	0.099	0	0	0	14.838	0	0	0.11	0.015	0	0.227	16.83	0	0.262	0.208
AL592166.1	2.439	7.763	7.058	4.272	4.215	1.21	13.304	0	5.146	7.228	7.223	3.921	9.11	9.185	8.201	7.192	6.106
FAM66E	0	0	0.044	0	0.456	5.432	1.307	0	0.016	0.072	0.054	0	0	4.373	0.083	0.042	0.025
AL096772.1	9.412	0.013	0.044	0.804	0	0	17.646	3.705	1.103	0.006	0	0	0.346	2.835	0.007	0.044	0
AP001627.1	0	1.25	0.887	0.054	0.017	0	14.002	1	1.897	0.528	0.584	0.009	0.537	8.591	0.631	1.83	0.771
FGD5-AS1	31.894	98.426	98.223	94.187	97.602	140.782	29.952	17.365	83.121	92.23	100.251	103.82	97.574	26.674	112.029	95.464	117.51
NRG3-AS1	8.031	0	0.027	0	0	0	0.794	11.38	0	0	0.027	0	0	5.776	0	0.065	0
LINC02036	0	0	0.148	0	0.861	0.095	20.432	0.738	0	0.083	0.14	0	0.749	32.625	0.044	0	0.06
AC017002.2	0	0	0.005	0	0	0	24.344	6.908	0	0	0	0	0	5.394	0	0	0
MEG8	1.889	0.297	0.305	0.937	0.512	1.883	7.548	4.012	0.116	0.541	0.624	0.4	0.379	4.841	0.862	0.551	0.248
AL357500.1	0	0.822	0.244	0	0.322	10.104	11.752	7.962	0	0.682	0.274	0.114	0	8.497	0.073	0.331	0.127
AC087501.1	0	0	0.009	0	0	0	17.177	10.735	0	0.043	0.004	0	0	2.531	0.046	0.024	0.339
AL023581.1	0	0.01	0.422	0	0.232	0	6.817	0	0	0.171	0.466	0	0.274	2.818	0	0.43	0.049
DBH-AS1	0.307	0.185	0.172	0	0.19	0	49.945	0.711	0.178	0.218	0.352	0	0.248	19.885	0.341	0.252	0.304
LINC00489	4.822	0.013	0.007	0	0	0	32.045	0	0	0.51	0.161	0	1.377	17.28	0	0	0.024
AL596247.1	0	0.015	0.326	0	0.055	0	0	9.137	0	0.208	1.013	0	0	4.349	0	2.213	0.112
LINC01389	0	5.761	4.912	0	12.654	0	26.206	29.328	2.37	3.08	4.594	4.244	0	13.819	1.565	4.196	1.819
P3H2-AS1	0	0.173	0.213	0.038	0	0	21.332	12.523	0	0.93	0.389	0.795	0.834	9.25	1.131	0.715	0
LINC01831	1.892	0.454	0.069	0	0	0	2.478	7.265	0.685	0.245	0.015	0	0	1.033	0	0.195	0
AL049637.1	0	0	0	0	0	0	6.515	5.808	0	0.021	0	0	0	1.809	0	0	0
AL161646.1	0.635	0.025	0	0	0	0	13.435	0.42	0	0.021	0	0	0.444	3.509	0	0.006	0.023
AL137220.1	0.861	0	0	0	0	0	1.52	0.944	0	0.048	0	0	0.566	3.112	0	0.022	0
PROSER2-AS1	3.172	0.861	0.578	0.025	1.661	0	29.5	0.021	0.921	1.597	0.823	0.281	0.759	13.071	0.591	0.801	0.154
MIAT	2.328	0.197	0.235	0.032	0.588	14.115	12.873	0.58	0.11	0.513	1.739	0.557	1.38	13.013	0.201	0.279	0.241
AL109610.1	0	0.027	0	0	0	0	19.525	17.042	0	0.024	0	0	0	11.599	0	0	0
AC007953.1	3.718	0.022	0.019	0	0	0	3.527	0	0	0.448	0.232	0	0	5.263	0.2	0.109	0.372
TRAM2-AS1	2.182	7.148	8.071	9.432	8.756	20.411	13.27	6.117	6.444	7.474	9.063	7.534	9.149	3.492	11.319	8.183	9.985
AC004540.2	0	2.051	2.027	0.43	1.566	4.019	33.103	6.587	3.278	3.387	1.556	0	1.46	9.213	2.072	2.571	8.341
AL080250.1	2.81	0.994	0.891	1.826	1.169	2.153	5.09	2.259	1.339	0.944	1.386	1.037	1.31	8.921	1.164	1.68	1.319
AC073321.1	6.23	0	0.002	0	0	0	23.457	1.01	0.257	0.04	0.022	0	0.018	15.933	0.134	0	0.178
AC025918.1	0	0.057	0.223	2.358	0.016	0	0	0.32	0	0.105	0.085	0	0.031	1.28	0.38	0.116	0
AL121917.1	2.418	0.518	0.579	0	0.228	0	9.978	1.851	0.35	0.565	0.682	0.014	0.264	2.959	0.618	0.784	0.881
AC069281.1	1.636	0.322	0.134	2.619	0.279	0	32.542	2.548	0	0.088	0.015	1.954	0.561	12.59	0.781	0.504	0.442
AL354771.1	0	0	0	0	0	0	0	0	0	0.012	0.007	0	0.219	3.533	0	0.005	0
AC092669.1	0	0.075	0.018	0	0	0	11.846	0.688	0	0.009	0	0	1.983	3.663	0	0.006	0
AC118653.1	0	0	0	0	0	0	13.256	6.834	0	0	0	0	0	2.169	0.917	0	0
AC013269.2	0	0.089	0	0	0	0	4.101	0	0	0.047	0	0	0	1.41	0	0	0
UBXN7-AS1	1.475	0.013	0.488	0	0.14	0	39.691	0.709	0	0.259	1.03	0	0	9.755	0.309	0.41	0.4
LINC00626	0	0	0	0	0	0	7.256	4.149	0	0	0	0	0.067	8.898	0	0.003	0
GS1-594A7.3	0	0	0.005	0	0	0	0.709	0	0	0.194	0.019	0	0	4.955	0	0	0
AL157400.1	1.132	0	0	0	0	0	26.186	0	0	0	0	0	0	17.812	0	0	0
TRMT2B-AS1	0	0	0.128	0	0	0	2.581	0	0	0	0.03	0	0	3.946	0.059	0.086	0
RUSC1-AS1	0.384	0.697	0.709	0	0.609	0.216	12.661	1.371	0.474	0.723	1.007	0.222	1.455	11.014	0.835	0.554	0.87
AL162431.1	9.098	0.027	0	0	0.027	1.055	53.555	0.157	0	0.094	0.01	0	1.333	21.7	0	0.046	0.249
AL022315.1	7.146	0.038	0	0	0	0	40.676	0	0	0	0.011	0	0	52.77	0	0.07	0
LINC00368	0	0.01	0	0	0	0	5.631	30.697	0	0	0	0	0.032	4.488	0	0	0.009
PSG8-AS1	0	0.141	0.095	0	0.015	0	29.455	3.846	0	0.084	0	0	0.546	25.721	0	0.035	0.057
AL109924.1	2.664	0	0.356	0	0	0	20.059	0.129	0	0.069	0.031	0	0.765	19.814	0.059	0.059	0.014
LINC00115	0.205	1.449	1.086	1.631	0.232	34.613	18.266	0.582	0.342	1.312	2.112	2.065	1.303	30.922	0.447	1.463	1.777
AC009365.1	0.368	0.04	0.016	0	0	0	15.685	0	0	0	0	0	0	7.661	0	0.039	0.025
LINC01456	0.527	0	0.002	0	0	0	15.937	0.607	0	0	0.007	0	2.377	4.829	0	0.016	0.64
AC098872.1	2.034	0.191	0.216	0	0.855	0	4.204	0	0	0.36	0	0.886	0.303	4.344	0.321	0.099	0.501
AC023590.1	1.697	1.328	1.111	0.54	1.123	0	9.79	9.782	0.693	0.857	1.476	7.288	4.819	4.439	1.064	0.736	0.841
AL445490.1	0.732	0.044	0	0	0	0	18.666	1.286	0	0.17	0	0	0.379	4.884	0	0	0
AC012368.1	7.018	2.984	4.406	5.401	5.123	3.47	12.835	6.405	3.583	4.337	3.388	5.294	5.604	12.263	3.525	3.822	3.769
AL513365.2	0.522	13.738	14.412	2.102	23.286	1.066	24.537	1.841	14.214	12.86	13.183	29.642	7.905	23.416	19.355	9.157	9.054
AL035404.2	9.205	0.007	0	0	0	0	55.052	0.938	0	0.11	0	0	0	30.541	0	0	0
AL391244.2	0	0.553	0.192	0	0.046	0	16.73	0.134	0	0.202	0.158	0	0.459	7.593	0.165	0.42	0.291
AL138767.3	6.904	0.279	0.056	0	0.014	0	39.352	3.948	0	0	0.198	0	2.718	21.067	0	0	0
HCG23	0.262	0.908	0.721	1.715	0.651	4.866	10.012	4.182	0.845	0.636	0.834	0.804	0.639	0.702	0.875	0.768	0.469
AC007879.2	0	0.392	0.131	0	1.23	0	15.493	0	0	0.367	0.135	0	0.267	38.187	0.175	0.305	0.041
LINC01745	1.003	0	0	0	0	0	15.854	7.042	0	0.014	0	0	0.177	6.045	0	0	0
TAB2-AS1	0.81	0.269	0.106	0	0	25.332	7.011	0.603	0	0.022	0.055	0	2.21	2.64	0	0.115	0.117
AC000036.1	0	0.001	0.003	0	0	0	13.637	0.566	0	0.022	0	0	0.184	5.748	0	0.093	0.019
LINC02249	0.204	0.085	0.008	0	0.018	0	12.32	0.452	0	0.035	0.01	0.007	0.255	7.329	0.027	0.011	0.001
AL139246.2	0.208	0.105	0.285	0	0.365	4.956	50.502	0	0.157	0.13	0.13	0	0.163	8.823	0.145	0.26	0.013
AL731557.1	0	147.149	101.061	47.915	293.774	0	63.753	162.249	125.382	150.109	139.518	39.731	69.647	44.112	86.671	138.937	47.719
PCA3	1.719	0.12	0.136	0.03	0.451	0	6.436	3.28	0.032	0.385	0.256	0.206	0.362	5.314	0.137	0.246	0.262
AL109741.1	0	10.93	12.646	11.668	9.87	1.119	46.364	40.259	10.763	8.392	12.901	8.892	12.222	25.591	6.523	12.807	9.889
LINC01875	1.413	0.004	0	0	0	0	32.2	0	0	0.151	0	0	0.767	12.375	0	0	0
AL121574.1	2.226	0.849	0.633	0	0.275	0	35.036	5.553	0	1.723	1.405	0.025	1.175	23.96	0.572	0.194	0.77
AL158210.1	0	19.582	20.272	2.499	23.639	1.896	4.904	0	34.423	16.747	16.502	25.781	7.193	17.489	17.561	9.119	11.048
ODF2-AS1	1.148	2.257	4.481	1.049	4.631	0	0.8	0	0	1.778	2.277	5.114	13.241	0	1.892	3.859	4.277
AL512444.1	0	0	0	0	0	0	31.886	1.023	0	0	0	0	0	26.121	0	0	0
SATB2-AS1	1.999	0.001	0.021	0.231	0.013	0	23.75	0.016	0.021	0.113	0.049	0.131	0.364	15.871	0.037	0.017	0.129
AL050320.1	0	0	0	0	0	0	8.634	24.646	0	0	0	0	0	2.098	0	0.063	0
AL441989.1	0	0	0	0	0	0	21.239	0	0	0	0	0	0	22.264	0	3.886	0
AC009950.1	0.882	0.098	0.256	0.2	0.083	0	16.538	2.289	0.009	0.201	0.139	0.036	1.092	8.44	0.262	0.109	0.384
NRIR	0.554	2.941	4.728	0.028	3.886	0	19.18	0.461	2.266	3.196	4.208	1.716	1.917	10.914	5.017	2.02	2.088
AL500522.1	0	0	0	0	0	0	22.008	0	0	0	0	0	0	8.737	0.361	0	0
AC005550.1	0	0	0	0	0	0	1.565	0.987	0	0.151	0	0	0	1.955	0.072	0	0
LINC01534	1.551	5.116	6.863	5.41	6.535	0.521	17.803	2.766	1.084	4.784	6.302	6.594	3.072	27.331	4.315	4.814	4.7
HAR1A	2.566	1.865	1.266	0.864	0.559	0.189	42.451	0.037	1.85	1.835	1.564	1.747	0.344	10.018	1.497	0.673	2.027
AC010746.1	0	0.375	1.611	0	0	0	7.6	0.303	0	0.62	0.312	0	0.797	7.492	0.129	0.02	0.369
AC102953.1	0	5.745	4.996	0	13.094	0	70.141	21.323	1.155	5.889	5.588	1.424	1.996	26.136	10.34	5.189	1.786
AL355482.2	5.37	0.012	0.401	0	0	0	35.571	0	0	0.115	0.033	0	0.83	31.084	0	0.04	0
UBXN10-AS1	0	0.168	0.524	2.224	0.183	0	44.545	29.05	1.479	0.264	1.629	1.419	4.523	22.276	0	0.385	0.966
LAMP5-AS1	0.484	0.058	0.001	0	0.079	0	33.947	0.293	0	0.031	0.257	0.651	2.071	29.38	0.062	0.02	0.122
AL591468.1	2.891	2.365	3.055	1.669	5.006	0	2.272	23.674	2.413	2.599	5.452	6.1	14.008	22.312	3.614	5.509	4.192
AL513303.1	0	0	0.094	0	0.038	0	17.063	2.891	0.331	0.134	0.372	0	0.843	27.25	0	0.415	0.199
BX005266.2	0	0.053	0.14	0.034	0.015	0	13.932	0.876	0	0.241	0.033	0	1.064	13.016	2.11	0.25	0.024
KCNIP2-AS1	0	0.284	0.796	0	0.173	0	4.054	0	2.335	0.616	1.617	0	0.028	7.969	0.422	0.467	0.202
AP001434.1	0	0.104	0.057	1.352	0	0	23.052	0	0	0.034	0.051	0	0.972	13.289	0.505	0.621	0.413
PRICKLE2-AS3	0.152	0.1	0.228	0	0	0	6.392	5.685	0	0.21	0.121	0	0	3.169	0.072	0.122	0.376
AC026167.1	0	1.061	0.411	0	0	0	8.839	0	0	0.596	0.011	0	0	4.83	0.08	0.069	0
AC092802.1	0	0.766	0.816	0.554	0.337	0	15.442	3.693	0.026	0.63	1.183	1.772	2.758	6.698	1.221	0.771	0.908
LINC01772	1.323	0.905	0.829	0.066	0.675	12.287	9.718	3.097	1.676	1.005	1.019	0.397	1.344	4.345	0.552	0.638	1.325
FGF13-AS1	0	0.49	0.077	1.333	0	0	3.76	0.249	0	0.005	0.003	0	0	3.569	0.205	0.33	0.102
LINC01040	0	0.03	0.055	0	0	0	9.141	0	0	0.008	0	0	0	4.006	0	0	0.245
AC010745.1	1.27	0	0.3	0	0	0	44.497	0.448	0	0.033	0	0	2.055	44.937	0	0	0.03
AP000561.1	0	0.038	0.003	0	0	0	17.488	3.944	0	0.019	0	0	0	5.981	0	0	0
AL807761.3	0	0	0	0	0	0	18.148	2.912	0	0.011	0	0	4.3	10.851	0	0	0.286
ZNF503-AS1	2.048	1.072	1.424	0.968	1.661	0	20.577	3.539	0.618	1.544	0.547	0.918	0.982	23.079	1.261	1.393	2.054
LINC01776	0.495	0	0	0	0	0	2.501	0.346	0	0.019	0	0	0.605	2.462	0	0.001	0
AC009531.1	1.608	0	0.01	0	0	0	25.879	3.776	0	0.018	0	0	0.822	19.486	0	0	0
LINC00623	0.809	17.328	19.072	15.055	13.382	5.654	25.663	4.665	14.444	16.284	17.543	21.517	20.883	22.908	21.863	14.465	21.727
AL139275.1	1.468	0.13	0.099	0	0.008	0	19.107	1.325	0	0.188	0	0	1.815	11.726	0	0.037	0.153
AL356309.1	0	0	0	0	0	0	41.399	0	0	0	0	0	0	0	0	0	0
AL138830.1	0	0	0	0	0	0	5.276	0	0	0	0	0	0	12.291	0	0	0
SLC39A12-AS1	0	0	0.058	0	0	0	7.474	3.839	0	0.033	0	0	1.036	5.259	0	0.011	0.102
AC073283.2	0	0.057	0.012	0	0.411	0	32.821	0.867	0	0.195	0	0	4.734	16.392	0.331	0.249	0.243
AL158839.1	0.469	0	0	0	0	0	4.055	26.074	0	0.292	0.006	0	0	8.746	0	0	0
AL122017.1	0	0.301	0.314	0	0.019	0	2.263	0	2.449	0.321	0.042	0	0	0	1.102	1.177	0.357
LINC00937	3.723	0.208	0.232	0.583	0.393	0.016	25.512	1.119	0.165	0.349	1.096	0.061	0.862	10.395	0.204	0.519	0.322
AC099342.1	0	0.022	0.001	0	0	0	4.503	4.414	0	0.006	0	0	0	1.407	0	0	0
LINC02097	1.413	0.082	0	0	0	0	8.672	3.54	0	0	0	0	0.813	7.803	0	0	0.015
AP001476.2	0	0	0	0	0	0	57.709	0	0	0	0	0	1.533	28.524	0	0	0
DDC-AS1	0.793	0.003	0.025	0	0.008	0	21.48	0.274	0	0.047	0.461	0	0.013	15.368	0	0.019	0.121
LINC01907	0.218	0.078	0.087	0	0.13	0	14.948	2.807	0	0.118	0.064	0	0.032	11.398	0.476	0.201	0.287
AC013248.1	0	0	0	0	0	0	9.078	5.48	0	0	0	0	0	0	0	0	0
AL356289.1	3.789	0.725	0.271	4.614	0	0	33.015	2.637	0	0.229	0.693	0.055	1.528	18.811	0.233	0.673	0.527
AL359502.1	0	0	0	0	0	0	4.479	0	0	0	0	0.015	0	1.546	0	0	0
BAIAP2-DT	2.698	7.505	8.508	4.397	6.093	12.266	35.813	1.287	6.891	7.961	8.142	6.826	8.137	22.949	7.504	7.583	10.588
AL355339.1	0	0.02	0	0	0	0	5.489	9.344	0	0.217	0	0	0.278	35.492	0	0.13	0.024
Z98752.1	0	0	0	0	0	0	0	0	0	0.044	0	0	1.454	0	0	0	0
AL356124.1	4.63	36.102	23.487	34.437	46.794	18.431	20.343	1.699	25.874	43.406	33.469	20.539	24.458	21.264	26.883	40.69	24.265
AC124944.1	5.258	0.436	0.412	0	1.172	0	21.91	4.944	0	1.632	0.631	0	0.032	12.378	1.019	0.739	0.508
LINC01375	0	0	0	0	0.01	0	7.372	5.101	0	0.206	0	0	0.106	1.451	0	0.001	0
AL513185.1	2.541	0	0	0	0	0	10.194	2.272	0	0	0	0	0	4.391	0	0	7.558
AP4B1-AS1	0.658	2.272	0.924	5.602	0.431	0	6.713	0.939	1.852	1.022	1.042	0.839	4.03	4.149	1.43	0.772	1.283
AL121885.1	2.068	0	0	0	0	0	17.712	0	0	0.012	0	0	1.658	9.596	0	0	0.052
AL139420.1	0	0	0	0	0	0	22.225	0	0	0	0	0	0	13.678	0	0	0
LINC00685	0	0	0	0	0	0	0	0	0	0	0	0	0	18.098	0	0	0
AC010536.1	0.207	0.283	0.285	0	0.583	0.208	46.309	0.109	0.302	0.337	0.588	0.337	0.731	15.024	0.295	0.11	0.506
AL132671.1	0	0.006	0.037	0	0	0	0	6.087	0	0.153	0	0	0	0.975	0	0.007	0.024
AL049548.1	0	0	0	0	0	0	20.141	0	0	0.082	0	0	0	9.163	0	0	0
LINC02519	0.348	0.004	0.009	0	0	0	11.402	0	0	0.009	0.001	0	0.129	3.27	0.002	0	0.15
AL583785.1	1.078	5.686	5.141	2.78	3.99	0	15.642	0.557	16.608	6.891	5.333	16.282	7.28	7.115	12.598	7.059	13.695
SGMS1-AS1	0	2.578	2.212	3.51	2.01	5.383	4.041	2.762	2.337	2.265	2.7	2.527	3.09	2.634	2.658	2.04	2.685
LINC01733	0.059	0	0	0	0	0	2.352	1.776	0	0	0	0	0	0.685	0.062	0	0
AL157359.1	0	0	0.037	0	0	0	2.372	0	0	0.004	0	0	0	1.825	0	0	0
BX470209.1	0	0.047	0	0	0	0	18.833	1.128	0	0.011	0	0	0.204	13.904	0	0	0.014
AL080316.1	0	0.004	0	0	0	0	3.143	7.301	0	0	0	0	0	0	0	0	0
AL513285.1	0	0	0	0	0	0	12.537	0	0	0	0	0	0	1.48	0	0	0
AC079163.1	0	0	0	0	0	0	7.786	0	0	0	0	0	0	0.81	0.074	0	0
LEMD1-AS1	0	0.052	0.002	0	0	0	14.182	0.566	0.101	0.011	0.03	0	0.265	6.626	0.36	0.007	0.026
GAS1RR	0.551	0.203	0.196	0	0.041	0	5.97	4.975	0.081	0.101	0.083	0.388	0.41	4.155	0.049	0.511	0.237
AC132807.1	0	0.021	0	0	0	0	21.91	0	0	0	0	0	0.136	8.716	0	0.322	0.013
AL031658.1	0.551	0.048	0.048	0.771	0.018	0	13.078	10.904	0.838	0.087	0.034	0.57	0.011	19.729	0.246	0.072	0.186
LINC00381	0.183	0.168	0.494	0	0.143	0	9.783	6.996	0	0.336	0.331	0.499	0.092	10.452	0	0.527	0.936
ZNF32-AS1	0	0.142	0.329	0	0.006	0	1.594	0.657	0	0.258	0.105	0	0.758	0	0	0.514	0.071
AL365271.1	0	0.011	0	0	0	0	6.52	12.378	0	0	0	0	0	5.952	0	0	0
LINC00408	3.331	0	0	0	0	0	33.723	0.125	0	0.429	0	0	3.105	36.201	0	0	0
AL451060.1	3.936	0.691	0.65	6.005	0.015	0	12.555	11.031	0.098	1.972	0.195	0	6.363	48.317	0.262	1.614	0.865
AL135960.1	0.706	0.512	0.455	0.238	0.605	0	14.586	3.395	0.168	0.567	0.735	0	0.64	11.175	0.429	0.487	0.161
GRM7-AS3	2.311	0.008	0	0	0	0	5.248	3.457	0	0	0	0	0.168	2.528	0	0	0
ISM1-AS1	9.789	0.003	0	0	0	0	26.705	0.239	0	0.089	0	0	0.155	11.658	0	0.011	0.195
AC009961.1	1.107	2.268	2.019	0.98	1.648	1.814	8.245	7.24	1.613	1.826	1.056	3.824	2.482	2.724	2.417	2.023	4.022
ARHGAP26-AS1	0.575	0.055	0.011	0.157	0.014	0	27.361	0	0	0.121	0.129	0	0	11.426	0	0.014	0.013
AC093382.1	0.985	0.005	0.783	0	0.231	0	7.895	1.625	0	0.297	1.028	0	0.694	7.75	0.317	0.171	0
AC105393.1	0	0	0.087	0	0	0	14.789	0	0	0	0.175	0	0.046	9.129	0	0	0
AL031123.1	1.417	0.94	1.28	1.352	0.204	0.342	20.496	0	1.168	0.825	1.548	3.072	1.733	9.832	2.498	1.921	2.165
AL008733.1	1.214	0.003	0	0	0	0	58.862	0.25	0	0.011	0	0	0	10.074	0	0	0
AC091729.2	0	0	0	0	0	0	76.304	0	0	0	0	0	0	27.003	0	0	0
AC036101.1	0	0	0	0	0	0	2.422	2.421	0	0	0	0	0	0	0	0	0
AC122683.1	3.903	0	0.014	0	0	0	12.608	0	0	0.037	0	0	0.287	4.406	0	0	0
AL358612.1	0	0	0	0	0	0	13.44	4.049	0	0	0	0	0.889	0.996	0	0	0
AL122058.1	6.701	0.103	0	0	0	9.285	42.337	0.377	0	0.087	0	0	0.067	26.399	0	0	0.037
AL022157.1	0	4.656	5.155	4.424	6.363	0.501	4.347	0	3.984	4.434	5.074	3.344	7.554	12.573	6.454	4.828	2.313
CFLAR-AS1	7.107	0.49	0.365	0.303	0.406	0	7.942	10.181	0.561	0.312	0.457	0.406	0.515	4.528	0.305	0.281	0.724
LINC00351	0	0	0.005	0	0	0	10.39	3.558	0	0	0	0	0	6.723	0.006	0.021	0.007
LINC01811	0.822	0.213	0.388	0	0.208	0	10.184	7.706	1.333	0.451	0.223	2.161	0.145	14.971	0.839	0.21	0.743
AC006150.1	0	0	0	0	0	0	4.032	1.084	0	0	0	0	0	0	0	0	0
NUP50-DT	2.906	6.198	5.089	7.211	4.919	9.631	15.697	11.917	5.013	5.449	6.095	4.335	8.515	8.314	4.179	4.141	6.782
AL606489.1	3.329	0	0.127	0	0	0	44.031	0	0	0.013	0	0	1.578	22.597	0	0.007	0.036
AL354836.1	0	1.174	1.448	0	0.733	0.49	33.104	0	0.073	0.533	1.344	0.184	0.084	10.107	2.457	1.803	1.635
AL359182.1	6.623	0.485	0.422	0	0.396	0	65.59	0	0	0.078	1.835	0	0.195	11.628	0.25	0.212	0.346
AL353616.2	0.159	0.015	0.105	0	0.131	0	15.784	3.028	0	0.078	0.03	0	0	5.695	0.145	0.197	0.243
AC099066.1	19.284	0.066	0.797	0.097	0	0	26.041	26.935	0	0.136	0.27	0	2.442	11.63	0.055	0.01	0.117
PSPC1-AS2	0.992	0.921	2.671	2.145	0.44	5.098	5.198	0.728	0	0.625	2.099	0	0	0	4.054	0.841	1.172
AL353803.1	0	0	0.035	0	0	0	62.139	2.566	0	0.01	0	0	0.156	22.393	0	0	0
HAGLROS	0.832	0.638	0.851	0.138	0.273	0	32.613	0	2.247	0.812	0.744	0	0.563	8.365	2.028	2.367	0.771
LINC02089	0	0	0	0	0	0	3.698	0.714	0	0.008	0	0	1.462	2.699	0	0	0
ST7-AS2	4.935	0.112	0.072	0	0.092	0	4.127	2.891	0.033	0.163	0.075	0	0.006	11.956	0.1	0.168	0.004
LINC00375	0	0.003	0	0	0	0	0.541	2.057	0	0	0	0	0.069	3.289	0	0	0
LINC01345	1.007	0.004	0.003	0	0	0	25.468	0	0	0.048	0.11	0	1.315	35.117	0	0	0.021
AL022310.1	0.4	4.286	1.294	0	1.393	6.648	3.598	0	1.867	3.942	2.874	0.786	0	12.633	0.823	2.595	0.676
AL135923.1	0	0	0	0	0	0	19.198	41.717	0	0	0	0	0	0	0	0	0
AC084809.1	1.401	0.262	0.084	0	2.805	0	10.791	26.997	0.071	1.059	0.275	0	0.747	17.373	1.592	0.539	0.726
LINC-PINT	1.112	0.229	0.15	0	0.559	6.986	3.498	6.201	0.008	0.323	0.884	0	0.088	1.826	0.206	0.305	0.146
LINC01876	5.661	0.413	0.615	0	0.135	0	12.767	5.761	0.154	0.285	0.663	0	1.681	5.78	0.823	0.363	0.35
PARD3-AS1	0	0.029	0.096	0	0.309	0	56.327	1.888	0	0.147	0.204	0	14.38	9.072	1.315	0.139	0
SORCS3-AS1	0	0.004	0.047	0	0	0	17.184	0.854	0	0.025	0	0	0.172	9.368	0.006	0	0
AL353658.1	0	0.002	0.015	0	0	0	61.065	0	0	0.027	0.071	0	0	9.657	0.023	0	0
C12orf77	0.695	0.082	0.08	0	0	0	9.973	7.92	0.012	0.169	0.027	0.404	1.114	7.184	0.192	0.087	0.164
AC013480.1	7.381	0	0	0	0	0	43.136	7.555	0	0.091	0	0	0	58.497	0.673	0	0.092
AL392089.1	0	0.039	0.027	0	0	0	0	0	0	0.077	0.073	0	0	0	0	0.115	0
AL450332.1	11.561	0.047	0.377	3.724	0.009	0	12.224	2.632	0	0.324	0.043	0.007	0.384	9.784	0.055	0.477	0.477
AC018980.1	1.765	0	0	0	0	0	6.3	9.521	0	0.03	0	0	0.675	4.666	0	0	0
MRPL23-AS1	0.304	0	0	0	0.004	0	14.053	0	0	0.005	0.003	0	0	12.165	0	0.001	0
SLC16A1-AS1	1.466	0.454	0.337	0.327	0.461	1.482	8.475	6.291	0.28	0.402	0.532	0.3	0.896	6.34	0.417	0.395	0.293
AC093642.1	0	1.961	3.51	0	1.332	0	16.371	0.208	0	1.132	1.702	1.251	0	40.581	2.506	1.054	3.416
AL358613.1	1.862	0	0.022	0	0	0	54.376	0	0	0.366	0	0	0.047	46.08	0	0	0.218
AC012558.1	0	0	0	0	0	0	17.584	0	0	0.008	0	0	0.133	26.523	0	0	0
AL121929.1	0	0	0	0	0	0	55.457	0	0	0.02	0.052	0	0	19.98	0	0	0.041
AP000290.1	0	0	0	0	0	0	16.725	0	0	0	0	0	0	10.725	0	0	0.011
AL442071.1	0.682	0.011	0.003	0	0	0	10.678	6.108	0	0.015	0.027	1.913	0	5.847	0	0	0
AL365214.2	2.668	0.011	0.007	0	0	0	9.798	5.153	0	0.013	0.002	0	0	5.323	0	0.003	0.03
PLCL2-AS1	36.923	0.485	0.299	0	0	0	4.452	0	0.619	0.387	0.163	0	0.106	66.913	0	0.403	0.941
AC006037.1	0	0	0	0	0	0	34.894	0	0	0	0	0	0	17.126	0	0.004	0
BX322234.1	4.388	1.332	0.706	0	0.148	48.332	57.272	3.769	1.313	0.544	0.332	0	0.666	11.943	1.17	1.188	2.141
AL117337.1	0	0	0	0	0	22.568	7.06	0	0	0	0	0	0	5.736	0.09	0.059	0
LINC02542	2.142	0.269	0.691	0.173	0.242	0	16.186	0.999	0	0.563	0.811	0	0.973	8.114	1.86	1.49	1.148
AL033380.1	0	0.033	0.044	0	0	0	20.172	0	0.746	0.129	0.121	0	0.396	18.025	0.155	0.043	0.206
AL121787.1	0	0.365	0.56	0.766	0.043	0	5.737	0	0.352	0.683	0.745	2.207	0.33	3.932	0.077	0.193	0.111
AL390198.1	0.525	0.508	1.021	0.522	0.427	5.822	16.773	0	5.875	1.175	0.629	1.234	1.464	8.547	0.422	1.037	1.34
Z93930.2	3.491	6.475	8.306	2.464	6.061	15.167	17.032	5.182	10.768	5.786	8.065	7.46	13.148	10.917	5.88	7.48	8.888
LINC01748	0.054	0.305	0.271	0.103	0.672	0	5.389	4.148	0.142	0.451	0.459	0.371	0.459	4.639	0.965	0.498	0.4
ADIPOQ-AS1	0.517	0.003	0.041	0.292	0	0	4.537	0	0	0.054	0.002	0	0.63	6.132	0.014	0.051	0.031
AL606516.1	0	0	0.121	0	0.079	0	0.628	0.523	0	0.019	0.085	0	0.167	8.812	0.004	0	0.198
LINC01035	0	0.003	0	0	0	0	10.847	1.908	0	0	0	0	1.343	1.194	0	0	0.452
AL139254.1	0	0	0	0	0	0	28.144	0	0	0.028	0	0	1.326	5.611	0	0	0
LINC01824	0	0.01	0.379	0	0	0	1.541	0	0	0.07	0	0	2.929	1.765	0	0	0
LINC00323	2.023	0.187	0.195	0	0	0	15.48	0.064	0	0.237	0.069	0.559	0.395	23.02	0.719	0.049	0.212
LINC02549	0.819	0	0	0	0	0	9.196	1.904	0	0	0	0	0	9.784	0	0	0
AC007463.1	2.344	0.029	0.019	0	0	0	16.597	7.296	0.39	0	0	0	4.718	14.125	0	0	0.122
LINC01918	0.924	1.644	1.524	0.192	2.213	0	30.562	0.139	2.533	1.437	0.565	0.92	2.012	5.68	1.184	0.81	2.629
UPK1A-AS1	0	2.266	1.038	0	1.292	0	14.29	0	0.356	2.61	1.987	0	0.523	10.416	3.044	2.778	0.466
FAM138B	4.543	0.043	0.017	0	0	0	20.942	0.741	0	0.015	0	0	0	34.428	0.006	0.001	0.01
LINC00390	8.23	0.226	0.141	0	0.651	0	16.215	7.266	0	0.03	0.166	0	0	26.883	0.035	0.065	0
KIRREL1-IT1	5.227	0	0.171	0	0	0	25.84	0	0	0.328	0.034	0	3.291	67.794	0	0.584	0.204
AC004994.1	57.209	0	0	0	0	0	12.485	14.761	0	0	0	0	3.584	5.332	0	0	0
AL049569.1	1.467	0.003	0.126	0	0	0	36.557	0.33	0	0.096	0.072	0.022	0.208	10.122	0	0.002	0
AP000289.1	0	0.213	0.044	0	0	0	16.987	11.028	0	0.017	0	0	0	8.724	0	0	0
AL158055.1	0.452	2.207	0.402	4.61	0.519	0	5.873	0	1.995	0.335	0.104	0.887	0.123	8.816	0.974	0.023	0.09
BTBD9-AS1	1.017	0	0	0	0	0	14.476	6.009	0	0.047	0	0	0	6.625	0	0	0
AC114814.1	0	0	0	0	0	0	29.575	0.226	0	0.038	0.09	0	2.616	10.889	0	0	0
AC016722.1	0	0	0.08	0	0	0	28.22	15.573	0.443	0.212	0	0	2.087	5.514	1.122	0.53	0
CYP4F26P	0.82	0.215	0.009	0	0.006	0	43.248	0	0	0.102	0.438	0	0.027	21.644	0	0.285	0.218
AL390962.1	0	0	0.077	0	0	0	5.361	8.067	0	0.03	0	0	0	6.796	0	0	0
LINC00606	0	0.023	0.053	0.169	0.062	0	24.711	0.925	0.047	0.054	0.032	0	0.095	17.501	0.136	0.005	0.927
AL592429.2	0.613	3.969	4.216	2.924	2.214	0.046	11.322	6.352	3.268	2.65	3.579	7.056	6.827	10.842	5.036	1.889	2.289
AC060234.1	0	0.191	0.015	0	0	0	36.019	0	0	0.189	0.058	0	1.349	46.986	0	0.028	0.571
AL132657.1	8.805	0.88	0.874	1.169	2.281	0	20.5	10.709	1.494	0.762	1.303	0.841	3.923	8.717	0.06	1.209	0.8
AC092634.3	0	0.589	0.526	0	0.439	0	29.712	5.116	0	1.658	1.005	0	4.871	13.562	0	0.681	1.116
AC006455.1	0	0	0	0	0	0	0	0	0	0	0	0	0	0	0	0.056	0
AL356421.2	1.369	0	0	0	0	0	48.592	0	0	0.027	0	0	0	61.003	0	0.047	0
AL450344.2	4.069	0.004	0.251	0	0	0	2.567	1.638	0	0	0.019	0	0	0.78	0.285	0.006	0
AL359979.1	0	0	0.125	0	0	0	14.034	9.464	0	0.062	0	0	2.702	9.959	0	1.228	0.383
PAPPA-AS2	1.354	0.009	0.002	0	0	0	12.493	0.074	0	0.04	0.142	0	2.331	2.982	0	0.001	0.017
AC092567.1	0	0.337	1.225	0	0.819	0	0	0	0	0.042	0	0.443	0	0	0.743	0.225	0.483
AL390067.1	4.789	0.042	0.057	0	0	0	14.188	0	0	0.031	1.285	0	0.028	18.608	0.095	0.686	0.013
AL137001.1	14.062	0	0	0	0	0	0	0	0	0	0	0	0	0	0	0	0
LINC00343	0.941	0.005	0.005	0	0	0	4.87	1.674	0	0.031	0.001	0	1.144	7.074	0.005	0	0.008
AC092155.1	1.263	2.582	1.789	3.646	0.545	27.636	8.748	12.41	1.769	1.601	2.489	0.239	1.617	7.261	1.502	1.769	3.26
SHANK2-AS1	0.253	0.006	0.108	0.019	0	0	26.32	0.216	0	0.058	0.001	0	0.864	10.701	0.01	0.014	0.257
LINC00974	0.436	0.02	0	0.024	0	0	23.082	3.996	0	0.045	0	0	0	15.064	0	0	0.018
AL357793.1	0.672	0	0	0	0	10.404	7.671	46.635	0	0	0.036	0	0	21.589	0	0	0
AL513314.1	0	0.006	2.17	0	0	0	15.449	0	0	0.514	0.28	0	0	20.021	0.063	0.173	0
AL121899.1	0	0.426	1.997	0	0.397	0	61.665	2.265	0	0.576	0.137	0.508	0.612	15.975	1.452	1.682	1.905
AP006216.1	0	0.138	0.264	0	0.027	0	7.506	0	0	0.062	0.044	0	6.446	3.02	0.362	0.009	0.774
AL365356.1	0	0.811	0.9	4.439	2.101	0	1.924	3.723	0	1.165	0.708	0.452	1.344	1.917	1.237	1.892	0.9
PLCG1-AS1	1.478	3.327	2.492	0.926	1.139	2.447	12.944	8.449	1.395	2.437	2.05	0.752	0.86	15.895	1.689	1.952	1.857
AC019118.1	0	0	0.462	0	0	0	30.37	0	0	0.012	0	0	2.547	19.819	0	0	0
AC096732.1	0	0	0	0	0	0	9.772	1.724	0	0	0	0	0.345	6.679	0	0	0
AC021028.1	1.56	1.015	1.076	2.12	0.078	0	33.631	4.209	0.425	0.823	0.958	0.047	0.806	4.834	1.852	0.539	0.654
AC004973.1	0	0.322	0.054	0	0	0	4.067	1.228	0	0	0.042	0.329	0	9.563	1.987	0.014	0
AL020998.1	0	2.117	0.174	0	0	0	84.153	0	0	0.115	0	0	0	31.329	0	0.262	0.887
AL354977.1	10.99	0.089	0.039	0	0	0	5.786	26.729	0	0.115	0	0	0	7.349	0	0.013	0.161
LINC01108	1.893	0.002	0.013	0.014	0	0	14.178	0.037	0	0.026	0.007	0	0.654	11.172	0	0.003	0.003
TEX41	5.945	0.022	0.035	0	0.02	0	5.988	4.949	0.023	0.059	0.007	0.023	0.423	3.193	0.061	0.017	0.124
BX248123.1	0.393	0.061	0.03	0	0	0	5.336	7.157	0	0.399	0.026	0	0	5.285	0.422	0	0.092
AL606748.1	0.412	0.517	0.058	0	0	0	6.628	9.107	0	0	0	0	0	13.149	0	0.015	0
AC073311.1	1.847	0	0	0	0	0	5.824	3.952	0	0.01	0	0	1.111	6.357	0	0	0
AC020595.1	0	0	0	0	0	0	14.352	0.697	0	0.108	0	0	0	12.575	0	0	0.044
LINC01535	3.648	0.153	0.322	0	0.279	2.423	21.518	2.952	0.02	0.299	0.261	0.064	0.147	13.963	1.111	0.33	0.218
ENTPD1-AS1	0.888	2.082	1.766	1.031	1.972	0.907	8.924	5.161	2.023	1.822	1.643	2.307	3.47	9.024	1.893	1.315	1.877
AL441943.1	0	0	0.022	0	0.016	0	7.11	0	0	0.012	0	0	0.042	4.871	0	0	0
LENG8-AS1	0.374	1.506	2.229	0	1.374	15.843	28.342	0.573	0.758	1.657	2.427	5.177	1.88	1.209	0.505	1.308	1.472
AL034380.1	0	0.08	0.607	0	0	0	0	0	0	0.311	0.568	0	2.58	0	0	0.031	0.202
AL360181.1	0	0.042	0	0	0	0	151.948	0	0	0	0.408	0	0	62.389	0	0.224	0
MIR217HG	0	0	0.028	0	0	0	1.537	0	0	0.092	0	0	0.695	3.379	0	0	0.772
AL161452.1	0.51	0.223	0.153	0.525	0.687	0.381	21.546	0.558	0	0.392	0.497	0.236	0.065	11.048	0.291	0.1	0.066
AL359458.1	0.674	0	0	0	0	0	6.329	5.959	0	0	0	0	0	23.51	0	0	0
AC073409.1	0	1.343	0.635	0	2.612	0	3.334	0	0.372	0.193	1.819	0	0	2.304	0	0.281	0
FGF12-AS3	0	1.142	0.586	0	0	0	7.409	0	0	0.143	0.653	0	0	10.429	0	0	0
FAM66C	2.967	0.731	1.27	2.132	0.356	7.333	11.686	4.37	0.394	0.861	0.692	0.744	1.879	9.229	1.035	0.866	1.258
LINC01709	0.392	0.123	0.102	0	0.038	0	6.743	5.572	0	0.162	0.083	0.231	2.228	22.045	0.017	0.029	0.08
AL589986.1	0	0	0.004	0	0	0	0	0	0	0	0	0	0	0	0	0	0
PTPRD-AS2	0.134	0.024	0.014	0	0	0	6.1	0.268	0	0.001	0	0	0.088	4.362	0	0.006	0.004
LINC00424	0	0.201	0	0	0	0	9.842	5.77	0	0	0	0	0	11.514	0	0	0
PABPC1L2B-AS1	0	0.003	0	0	0.011	0	0.304	0.345	0	0.014	0	0	0.009	16.319	0	0.001	0.016
AL138826.1	2.462	0.217	0.036	0	0	0	5.508	3.078	0	0.02	0	0	3.163	1.233	0	0	0.028
AL358972.1	0	0	0	0	5.058	0	6.581	0	0	0.056	0	0	0	7.589	0	0	0
LINC02554	1.234	0.041	0.003	0	0	0	20.778	0.37	0.009	0.042	0.047	0	0.863	18.222	0.015	0.005	0.15
SMCR5	1.355	0	0	0	0	0	12.205	0.81	0	0.02	0.002	0	1.052	10.396	0	0.003	0
AC007966.1	1.839	0	0.051	0	0	0	9.569	3.976	0	0.004	0.003	0	0.063	16.91	0.099	0	0.052
AF127936.1	0	7.711	8.65	0.561	6.249	1.441	6.117	0	8.363	8.367	6.791	11.909	9.828	4.369	6.718	10.074	10.044
AL606760.1	0	0.929	0.947	0.92	0.44	8.095	13.539	6.791	2.043	1.012	0.765	0.527	1.887	6.744	0.714	1.188	1.74
AC007365.1	0.86	14.769	12.938	1.665	23.282	0	19.479	2.456	13.595	16.234	23.062	1.212	5.797	27.911	9.621	16.786	6.187
PP12613	0	0.024	0.001	0	0	0	4.482	0	0	0.036	0.051	0	0.843	5.144	0	0.078	0.017
DISC1-IT1	0.354	1.048	0.229	4.251	1.138	0	18.843	12.935	0.966	0.631	0.537	0.6	1.063	6.997	0.007	0.554	0.084
DAB1-AS1	0.86	0.002	0	0	0	0	8.882	1.172	0	0.033	0.004	0	1.514	5.018	0	0.084	0.003
AL451164.1	0	0.039	0.126	0.05	0.089	0	29.094	0.215	0	0.063	0.008	0	0.655	20.983	0.053	0.01	0.027
AC010145.1	14.462	0.526	0	0.063	0	0	28.982	0	0	0	0.012	0	1.208	10.448	0	0	0.458
AC000124.1	14.153	0	0.003	0	0	0	6.187	0.572	0	0	0	0	2.647	3.802	0.006	0	0
AP001136.1	0	0	0	0	0	0	0.256	0	0	0	0	0	0	0.755	0	0	0
AL021393.1	0	0	0	0	0	0	8.794	1.675	0	0	0	0	0	1.02	0	0	0
FAM30A	2.216	7.66	9.619	7.376	6.209	1.137	44.221	6.92	10.638	9.321	9.657	9.943	5.936	13.304	8.362	6.654	6.716
NAALADL2-AS2	0	0.085	0.182	0	0	0	0.474	7.266	1.572	0.278	0.305	0.744	0.469	0	0.045	0.179	0
AC244035.1	1.481	0	0.115	0	1.18	0	25.178	9.275	0	0	0.01	0	0.198	29.77	0.774	0	0.023
AC117465.1	0	0.003	0	0	0	0	13.277	6.981	0	0	0	0	2.427	6.898	0	0	0
AC109826.1	1.904	3.77	3.665	9.143	2.517	12.357	25.698	0	7.709	4.323	4.134	6.064	3.241	27.188	3.608	4.024	5.964
AC005828.1	0	0	0	0	0	0	6.014	1.088	0.097	0	0	0	0	3.574	0	0.058	0
AL138749.1	4.717	0.012	0	0	0	0	2.643	3.612	0	0	0	0	0	1.943	0	0	0
CACTIN-AS1	0	1.145	1.025	0.354	0.459	0.048	20.376	0.038	1.006	0.94	0.662	0.156	1.483	10.026	0.817	0.681	1.621
ZNF451-AS1	14.372	0.032	0.061	0	0.002	0	7.111	2.614	0.147	0.042	0.06	0	0.282	4.432	0.015	0.04	0.025
AC011893.1	0	2.006	2.209	0.668	1.712	0	9.703	0.326	1.756	1.416	0.818	1.471	0.827	11.082	2.173	1.908	1.529
LINC00840	0.568	3.063	3.802	2.228	3.659	0	21.563	3.358	2.376	2.159	3.549	1.058	3.494	16.146	3.369	3.176	3.226
AL117382.1	0.298	0.191	0.007	11.163	0	0	18.884	0.755	0	0.13	0	0	2.683	5.516	0.351	0.019	0
LINC01941	0	0.031	0.06	0	0.048	0	0	0.112	0	0.017	0	0	0	5.462	0	0	0.078
AC005082.1	5.607	0.802	1.192	2.518	0.552	0.1	12.275	2.344	2.906	0.929	0.623	0.651	0.452	5.371	1.056	0.588	1.273
MEIS1-AS3	10.11	0.762	0.303	0.292	0.991	0	21.197	2.841	0	0.523	0.621	0	0.367	13.175	0.261	0.611	0.128
AL390036.1	0.149	1.407	1.334	1.363	1.535	0	7.888	2.83	0.876	1.486	2.432	2.859	2.546	4.422	1.611	1.379	1.311
AC006001.2	9.787	9.351	7.217	0	12.494	2.044	107.917	24.11	9.206	12.039	10.177	4.305	7.172	22.481	11.206	8.382	3.885
LINC01509	0	0	0.277	0	0	0	22.264	4.338	0	0.091	0	0	0	13.842	0	0.013	0
AL591885.1	0.211	0.09	0.028	0	0	0	22.479	0.347	0	0.044	0.005	0	0.411	11.195	0	0.084	0.012
AC093655.1	0.888	0.003	0	0	0	0	10.259	0.688	0	0.093	0	0	0.051	10.227	0	0	0.012
AC092164.1	0	0.372	0.439	1.159	0.352	0	6.574	6.055	0	0.614	0.837	0.073	1.531	5.32	0.222	0.227	0.59
AC097059.1	2.68	0.477	0.51	0	0.584	0	33.744	12.509	1.406	0.208	0.742	0	2.289	15.394	0.089	0.806	0.079
AL158834.1	3.945	0	0	0	0	0	2.694	2.129	0	0.011	0	0	0	0	0	0	0
LINC00348	0	0	0	0	0	0	2.041	3.627	0	0	0	0	0.723	3.616	0	0	0
AL109811.1	0	0.115	0.326	0	0.015	0.034	3.886	2.044	0	0.119	0.329	0.3	0.018	1.163	0.232	0.469	0.301
AC004112.1	0	0.25	0.064	0	0	0	25.726	0	0	0.067	0	0	0.029	15.334	0	0	0.055
AC010894.2	0	0.603	0.521	1.472	0.638	0.449	7.771	0	1.136	0.647	0.299	0	0.455	1.555	0.124	0.876	0.625
AL451105.2	0	0	0.003	0	0	0	4.087	0	0	0.089	0	0	0.909	6.851	0	0	0
THORLNC	1.797	0.383	0.208	0	0.301	0	15.052	3.355	0.38	0.244	0.056	0	2.011	8.43	0.024	0.237	0.194
LINC02051	0	0	0.134	0	0	17.246	11.351	0	0	0.117	0	0	0.175	24.192	0	0.168	0.273
AL390835.1	0	0	0	0	0	0	7.732	0.346	0	0.047	0	0	0	13.51	0	0	0
AC104463.2	0	0	0.096	0	0	0	49.586	1.156	0	0	0.009	0	0	15.302	0	0.56	0.306
AC096637.1	0	0	0.208	0	0	0	75.127	0	0	0.06	0	0	0.428	49.367	0	0	0.082
LHFPL3-AS1	1.749	0.036	0.102	0.025	0	0	11.966	4.867	0	0.116	0.036	0.488	1.013	6.872	0.012	0.044	0.06
AC135178.1	0	2.588	2.113	5.586	0.708	0	8.656	0	15.431	5.306	6.205	0	0.134	18.753	5.802	3.161	3.104
AC002472.1	0	0	0	0	0.019	0	21.46	0.277	0	0.149	0.008	0	3.1	32.367	0	0.029	0
AC092801.1	0	0.069	0.003	0	0	0	2.377	2.576	0	0.226	0	0	0	11.511	0.012	0.037	0
AL354733.1	0	0.123	0.306	0	0.088	14.674	3.321	0	0.068	0.241	0.219	0	0.226	2.262	0.018	0.09	0.078
AL035416.1	1.216	0	0	4.301	0	0	11.669	0	0	0	0	0	13.163	3.663	0	0	0.033
AL359541.1	0	0.531	0.255	0	0.258	30.911	2.685	2.461	0	0.475	0.162	0.074	0.217	2.522	0	0.154	0.167
Z97652.1	0	0.979	1.455	0	0.133	0	8.199	0	0	1.018	0.528	1.096	5.331	7.204	0.263	0.831	0.233
LINC01359	4.104	0.766	0.73	0.171	0.615	2.251	8.037	2.151	0.065	0.762	0.762	0.58	2.454	6.633	1.054	0.785	1.329
AL731577.1	1.161	0	0	0	0	0	3.813	16.635	0	0.012	0	0	0	2.943	0	0	0
AL451069.1	2.455	2.732	1.463	5.135	3.619	0	42.216	10.669	3.671	2.528	1.916	0	2.335	14.103	2.175	2.063	0.332
LINC00354	0	0	0.03	0	0	0	20.53	1.322	0	0	0	0.801	0.305	5.221	0	0	0
AL353608.2	0	0	0.238	0	0	0	0	0	0	0	0	0	0	0	0	0.04	0
TTTY4	0	0	0	0	0	0	0	0	0	0	0	0	0	3.514	0	0	0
BSN-DT	0	0.002	0.014	0	0	0	20.787	3.139	0	0.07	0.058	0	0.703	16.331	0.002	0.021	0.013
LINC01276	0	0.004	0.12	0	0	0	33.488	0	0	0.11	0	0	0.432	44.895	0	0	0.019
AL365184.1	6.571	0.101	0.057	0	0	0	7.825	2.258	0	0.011	0.023	0	0.191	7.216	0.051	0.046	0.181
LINC00454	0.167	0.004	0.003	0	0	0	31.223	1.345	0	0.012	0	0	1.407	7.832	0	0.002	0
IL1R1-AS1	0	0	0.148	0	0	0	7.445	0	0	0.037	0.005	0	2.842	4.049	0.255	0.201	0
AL451081.1	0	0.048	0	0	0	0	47.272	0	0	0.043	0	0	0	18.895	0	0	0
LINC00161	0	0	0	0	0	0	2.967	0	0	0.09	0	0	0	2.421	0	0	0
AC119428.1	0	0	0	0	0	0	1.531	0	0	0.018	0	0	0	4.841	0	0	0
AC062021.1	0.496	0.019	0.045	0	0	0	4.992	7.868	0	0	0	0	0	4.38	0	0	0.418
AL031847.1	0	0.016	0.019	0	0	0	56.768	0	0	0	0	0	0	29.934	0	0.04	0.177
DANCR	37.678	28.037	29.939	32.03	21.028	99.285	16.051	29.243	21.668	26.144	24.832	40.624	40.516	17.951	32.605	32.104	43.624
AC010890.1	0	1.128	1.21	4.087	0.805	2.779	34.668	8.228	0	0.966	1.522	0.159	2.965	16.162	0.089	1.346	1.736
AL023802.1	18.623	0.01	0.004	0.041	0.012	0.09	33.324	0.202	0.054	0.014	0.011	0	0.507	16.876	0.039	0.03	0.046
AP000432.1	0	0.01	0	0	0	0	12.306	1.289	0	0.112	0	0	0	7.669	3.461	0	0
AL358075.1	0	0	0	0	0	0	9.13	30.134	0	0	0	0	0	1.463	0	0	0.018
AC078883.2	1.45	0.32	0.845	0	0.621	2.021	22.787	2.521	0.359	0.839	0.15	0	0.296	4.699	0.177	0.62	0.848
AC092167.1	0	0.115	0.169	0	0	0	7.338	1.521	0	0	0.505	0	0	0	0.111	0	0
LINC00423	0.917	0.002	0.004	0	0	0	6.044	5.093	0	0.035	0	0	1.788	4.12	0	0	0
AL391845.1	0.501	0	0.173	0	0	0	93.386	0	0	0.039	0.007	0	0	30.733	0	0	0
MAGI2-AS2	0	0	0	0	0	0	4.954	0.247	0	0.033	0.109	0	0	2.321	0	0	0
LINC01692	0	0.016	0	0	0	0	2.92	6.024	0	0.002	0	0	0	2.882	0.225	0.032	0
LINC01203	0	0.018	0.023	0	0.054	0	4.801	3.102	0	0.075	0.122	0	0.152	4.509	0.158	0.049	0.105
AC025946.1	0	0.305	0.023	0	0	0	3.79	23.467	0	0.329	0.097	0	0	10.721	0.358	0.284	0
AC145625.1	0	0	0	0	0.057	0	7.288	0	0	0	0	0	0	1.202	0	0	0
AC012593.1	0.661	0.014	0.019	0	0	0	3.7	3.439	0	0.006	0	0	0.208	1.865	0	0	0.001
LINC00658	1.087	0.034	0.125	0	0.047	0	19.328	6.563	0.116	0.061	0.003	0	6.116	19.238	0.232	0.005	0.168
AP000477.1	0	0	0	0	0.008	0	5.703	3.676	0	0.059	0	0	0	3.755	0	0.003	0.006
AL136988.2	29.284	0.151	0.289	0	0.136	0	13.095	1.59	0	0.589	0.06	0	1.24	11.826	0.832	0.373	0
LINC01247	2.154	0.006	0	0	0.002	0	5.13	4.288	0	0.031	0.009	0	0.267	1.685	0	0.007	0.044
C17orf112	0	0	0	0	0	0	7.4	0.578	0	0.05	0	0	0	6.946	0	0	0.015
LINC02527	1.087	0	0.051	0	0	0	8.789	10.542	0	0.007	0	0	0.03	10.877	0	0.036	0
AC007285.1	2.469	0.391	0.673	1.183	0.967	0	18.351	1.043	0.094	0.436	0.711	0.73	2.134	5.687	0.81	0.338	0.825
AL583808.2	0	0	0	0	0.01	0	2.919	1.747	0	0.009	0	0	2.095	8.667	0	0.106	0.604
AC007036.1	0	0.298	0.286	0	0	0	24.068	0	0	0.194	0.612	0	0.093	6.718	0.357	0.912	0.469
AC007557.1	0	0	0	0	0.121	0	9.435	0	0	0	0	0	0	6.832	0.644	0	0.058
SLC8A1-AS1	0.513	0.183	0.083	0	0.051	0	8.146	4.434	0.291	0.1	0.027	0	0.879	4.349	0.023	0.018	0.09
AL139237.1	0	0	0	0	0	0	14.014	0.142	0	0	0	0	0.04	7.989	0	0.005	0
AC019130.1	0	0	0.141	0	0	0	4.136	11.547	0	0	0.041	0.037	0.021	7.061	0	0.007	0.363
LINC00511	3.259	0.049	0.032	0.003	0.02	0.558	21.182	3.461	0.003	0.052	0.078	0.014	0.744	14.982	0.072	0.137	0.151
ITGB2-AS1	0.76	7.876	7.746	11.367	7.159	13.368	40.56	10.488	8.137	7.145	14.289	10.454	11.065	30.09	9.245	8.127	9.173
AC003666.1	0	0.975	0.721	0	0.714	0	14.76	0.192	0.967	0.403	0.29	0	1.103	6.711	2.111	0.567	0.124
LINC01682	0.717	0	0.288	0	0	0	26.286	0	0	0.054	0	0	0.134	38.844	0	0	0
AL589765.1	0	0.126	0.073	0	0.572	35.932	16.542	0	0	0.481	0.212	0	5.328	45.748	0	0.097	0.777
AC012065.1	0	0.006	0.028	0	0	0	36.748	0.816	0	0	0.003	0	0.636	25.781	0	0.304	0.019
AL512288.1	0	0.316	0.544	0	0.611	0	6.386	0.581	0	0.12	0.42	0	0	1.369	0	0.283	0.099
AC105446.1	16.043	3.419	1.235	11.539	2.078	18.643	6.293	0	0.995	2.906	1.943	0.554	4.44	27.572	1.575	3.068	3.646
LINC00629	1.026	0.673	0.561	0	0.619	0.521	11.417	8.156	0	0.696	1.001	0	1.685	10.227	0.081	0.984	0.288
AC079779.1	0	0.002	0.032	0	0.001	0	8.851	0.102	0	0.028	0.001	0	0.134	9.311	0	0	0
Z98257.1	0	0.028	0.02	1.12	0	0	16.233	0.045	0	0.076	0.053	0	0.808	10.467	0	0.01	0.039
AL162584.1	0	0	0	0	0	0	11.459	0.45	0	0.03	0	0	0.988	6.304	0	0	0.532
AC104170.1	0.799	1.024	1.253	0	1.239	0.474	24.852	0	1.128	0.952	0.844	6.192	5.244	30.462	1.133	0.91	1.141
FOCAD-AS1	0	1.161	1.327	0	1.545	0	36.165	0.369	0	1.65	1.523	0	7.778	6.186	0.825	2.762	0.448
AP000472.1	0	0.034	0.239	0	0	0	6.994	3.097	0	0.118	0	0	0	2.58	0	0.179	0.736
AL158166.1	0	1.971	4.137	1.643	0.521	0.912	48.319	0	0.674	2.97	1.96	0	0.52	10.727	1.714	4.233	2.314
LINC02094	0	0	0.182	0	0	0	13.624	1.601	0	0.04	0	0	0	1.934	0	0	0
AC244021.1	0.296	0.019	0.05	0	0.012	7.402	10.678	3.031	0.117	0.084	0.122	0	0.223	3.716	0.065	0.33	0.054
L29074.1	0	0	0	0	0	0	4.208	0.584	0	0	0.118	0	0	1.418	0	0	0
AC084149.1	0	0.042	0	0	0	0	8.513	18.793	0	0.13	0	0	0	1.16	0	0	0
AL031767.1	0	0	0.016	0	0	0	9.229	63.545	0	0.068	0.474	0	0	21.593	0	0	0
AP000402.1	0	0	0	0	0	0	3.934	0	0	0	0	0	0	5.996	0	0	0
AL355990.1	0	0	0.06	0	0	0	14.75	0.286	0	0.005	0	0	3.282	14.043	0	0.009	0
AL512785.1	0	0.009	0.182	0	0.04	0	8.626	0	0	0.017	0.12	0	0.016	2.866	0.874	0.027	0
AC073636.1	1.975	0.284	0.62	0	0.051	0	9.203	0	0	0.667	0.269	0	0.019	3.703	1.137	0.414	0.992
AC025822.1	0	0	0.043	0	0	0	23.117	0	0	0.017	0	0	1.299	8.967	0	0	0
AC104667.1	0.907	0.002	0.017	0	0	0	29.142	0.173	0	0.04	0	0	0.01	8.661	0.011	0	0.006
LMCD1-AS1	0	0.147	0.471	1.804	0.5	0.455	13.984	0.13	0.491	0.216	0.175	0.102	0.102	5.53	0.285	0.24	0.482
LINC01630	1.459	0.01	0.009	0	0.002	0.018	8.267	6.212	0.019	0.021	0.03	0	0.465	5.02	0	0.024	0.004
HORMAD2-AS1	0.286	0.002	0.414	0	0	0	6.292	0.049	0	0.2	0.214	0	0.398	10.241	0.59	1.538	0
AC073174.1	0	0.008	0	0	0.854	0	7.078	0	0	0	0	0	0	8.268	0.567	1.315	0
AP002856.1	1.66	0	0.003	0	0.081	0	39.779	0	0	0.019	0	0	1.885	37.067	0	0	0
LBX1-AS1	2.663	0.043	0.035	0.015	0	0	30.873	0.751	0	0.067	0.001	0	0.778	35.87	0.056	0.028	0.031
AL139275.2	0	0.02	0.209	0	0	0	15.983	2.026	0	0.039	0	0	0	19.813	0	0	0
AC241644.1	0	0	0	0	0	0	3.196	0.307	0	0.047	0	0	0	3.595	0	0.004	0
LINC01153	0	0.009	0	0	0	0	9.36	0.599	0.146	0.02	0.002	0	0.665	5.916	0.044	0.03	0.007
IL21-AS1	0.995	0.078	0.097	0	0.026	0.241	6.42	0.699	0	0.069	0.073	0	0.395	6.287	0.043	0.079	0.002
AC069285.1	0	0	0.021	0	0	0	72.267	0	0	0.05	0	0	3.686	14.757	0	0	0
AL669970.2	29.982	0	0	0	0	0	77.904	0	0	0.075	0	0	0	40.965	0	0	0
AL161725.1	0.465	0.002	0.046	0	0.047	0.365	11.472	2.15	0	0.043	0.027	0	1.004	5.146	0.004	0.007	0.054
AC068535.1	0	0	0.218	0	0	0	16.513	5.643	0	0.045	0	0	0	14.453	0	0	0
AC092755.1	0	3.421	0.165	0	0	0	0	15.522	0	0.119	3.342	0	0	9.608	0	1.264	0.539
WDR11-AS1	0.963	30.49	21.346	14.232	53.409	0.101	20.557	18.969	26.623	33.156	41.465	10.081	9.678	24.705	19.85	30.712	7.468
AL442638.1	0	0	0	0	0	0	0.687	0	0	0	0.021	0	0	0	0	0	0
Z98747.1	0	0	0	0	0	0	13.634	0	0	0	0	0	1.848	16.665	0	0	0
AF178030.1	0	0	0.11	0	0	0	19.613	0	0	0.012	0.006	0	0.029	2.012	0.584	0.063	0.093
AC011290.1	0	0	0.011	0	0	0	30.419	0	0	0.166	0.066	0	0	1.978	0	0	0
AL590677.1	0	0.304	0.191	0	0	0	14.096	0	0	0.153	0.061	0	0	14.821	0.255	0.158	0.634
LINC01688	1.066	0	0.179	0	0	0	8.067	0	0	0	0	0	0	10.279	0	0	0
AC018511.1	0	0	0	0	0	0	0	0	0	0.028	0	0	0	0	0	0	0
MGAT3-AS1	0	0.115	0.178	0	0	0	28.47	1.649	0	0.055	0.086	0	0.991	23.246	0	0.015	0.132
AC092535.1	1.48	0.031	0.02	0	0	0	23.779	0.297	0	0.03	0.233	0	0	7.424	0.122	0.035	0.014
AL023581.2	0	1.324	0.301	4.817	0.711	0	0.959	0	0.204	0.422	0.138	0	0.329	3.761	1.433	0.125	0.013
AC244453.1	0	0.023	0.137	0	0	0	13.908	0	0	0	0.01	0	1.931	9.445	0.085	0	0.466
MIR663AHG	8.476	0.091	0.064	0	0.049	0.325	18.263	1.837	0.016	0.134	0.261	0	0.089	3.529	0.043	0.216	0.011
AC009365.2	0	0	0.069	0	0	0	3.563	0.537	0	0	0	1.151	0.057	2.797	0	0	0.07
C6orf47-AS1	0	1.717	2.804	2.759	1.425	0	0	0	1.358	2.68	2.517	0.593	2.823	0	2.536	4.181	2.22
ST7-AS1	0.218	1.052	0.977	0.798	1.963	0	2.194	0	1.302	1.082	3.303	0.952	0.226	3.674	0.538	1.264	1.651
AL162724.1	0	0.404	0.273	0	0.659	1.814	52.4	0.367	0	0.263	0.936	0	0	6.275	0	0.038	0
AL645937.2	0	0	0	0	0	0	5.907	5.007	0	0.081	0	0	0.507	0.847	0	0	0
AC079145.1	0	0.174	0.208	0	0	0	11.35	2.7	0	0	0	0	4.032	11.692	0.149	0.048	0
SPATA13-AS1	0	0.025	0.317	0	0	0	21.367	1.125	0.861	0.2	0.264	0	0	10.099	0	0.012	0.011
HCG15	1.808	0.311	0.12	0	0.021	0.219	11.245	0.302	0	0.047	0	0	0.362	2.272	0.108	0.24	0.137
AL355613.1	0	0.027	0.02	0	0	0	14.006	0.594	0	0.055	0	0	0.888	6.416	0.011	0.048	0.2
AL356276.1	0	0.197	0.873	0	0.079	0	2.64	0	0	0.263	0.318	0	0	1.885	0.157	0.4	0.412
AL157935.1	0.768	0.046	0.047	0	0.035	0	16.778	4.782	0.04	0.118	0.317	0.011	0.523	8.017	0.143	0.06	0.073
AL133346.1	1.157	2.266	2.443	0	3.416	0	0	0	1.129	3.276	2.15	3.975	4.592	6.406	1.127	3.948	2.114
AC017101.1	0	0.008	0.002	0	0.016	0	7.168	0	0	0.33	0.428	0	0	4.342	0	0.021	0.549
AL606534.1	0	0.174	0.642	0	0.225	0	0.235	1.403	0	0.499	0.813	0	2.195	0	0.841	0.375	0.245
AL672291.1	3.595	0.117	0.4	1.44	1.306	0	49.527	0	0	0.158	0.966	0.023	2.293	36.879	0.015	0.076	0.579
AL356272.1	1.121	0.837	0.78	0	0.569	0	0	0.905	1.33	0.57	0.303	1.038	0	0	1.413	0.214	0.45
LINC00845	0	0.046	0	0	0	0	1.624	1.793	0	0.03	0	0	0	2.53	0	0.016	0
AC092042.1	0	0	0.003	0	0	0	4.592	0	0	0.115	0.005	0	0.194	8.407	0	0	0
FAM155A-IT1	0	0.004	0.027	0	0	0	0.894	0.785	0	0.134	0.032	0	0.312	11.009	0.465	0.14	0.14
AC105760.2	0.65	0.228	0.278	0.53	0.338	0	6.758	0	0.127	0.332	0.31	2.37	0.65	6.749	0.163	0.319	0.497
AL158834.2	0	0.052	0.233	0	0	0	3.967	0	0	0.023	0.154	0	2.611	5.556	0.026	0.042	0.072
MIS18A-AS1	2.61	0	0.085	0	0	0	9.711	11.345	0	0.013	0.016	0	1.536	9.54	0	0.94	0
SMIM2-AS1	2.641	1.079	1.195	0.385	1.486	1.416	8.8	0	1.015	0.904	1.231	1.703	0.374	3.944	0.924	1.352	0.725
LINC01985	0	0.293	0.376	0.435	0.341	0	5.63	63.495	1.251	1.113	0.621	0	0.039	2.535	0.186	0.541	1.646
AL162427.1	0	0	0	0	0	0	19.625	0	0	0	0	0	1.041	12.608	0	0	0.086
AC005358.1	0	0.045	0	0	0	0	5.452	1.047	0	0.018	0.003	0	0.109	3.238	0.032	0.023	0
AL603839.1	0	0.99	0.382	0	0.006	0	0	0	0	0.214	0.652	0	0	0	0.347	0.351	0.495
AC110015.1	0	0.007	0	0	0	0	10.236	2.213	0	0.046	0	0	2.873	0.682	0	0.003	0
AL389889.1	0	0	0.032	0	0	0	34.772	0	0	0.019	0	0	0	19.837	0	0.439	0
LINC01364	0.198	0.012	0	0	0.037	0	16.684	1.683	0	0	0	0	0.74	3.34	0.037	0	0
AC009229.1	0	0.003	0.008	0	0	0	20.055	0	0	0.042	0.114	0	0.636	2.532	0	0.271	0.01
AC118345.1	0	0	0	0	0	0	13.347	0	0	0.186	0	0	4.143	43.914	0.344	0	0
AC016994.1	0	0	0	0	0	0	17.691	0	0	0.01	0	0	0	8.166	0	0.042	0.249
AL035541.1	7.09	0.023	0.005	0	0	0	46.305	11.826	0	0.083	0.063	0	0.674	29.414	0.009	0	0.655
AL356489.1	0	0	0.001	0	0	0	14.517	0.654	0	0.041	0.029	0	0.495	11.452	0.011	0.008	0
AC239727.1	1.497	0	0	0	0	0	9.248	0.25	0	0	0	0	0.417	20.341	0	0	0.01
AC073188.2	0	0	0	0	0	0	0	0	0	0.085	0	0	0	0	0	0	0
AP006285.1	0	0.006	0.061	0	0.046	0	23.462	0	0	0.147	0.259	0	0	12.128	0	0	0
AC010998.1	0	0	0	0	0	0	16.155	0	0	0.175	0	0	0	10.856	0	0	0
AC009502.1	2.725	0.001	0	0	0	0	19.189	2.969	0	0.002	0	0	0	11.591	0	0.007	0.108
AL365500.1	4.83	0	0	0.173	0	0	15.076	9.643	0	0.036	0	0	0	8.782	0.008	0	0.007
AF130417.1	0	0	0	0	0	0	15.55	0	0	0.082	0	0	0	3.01	0.401	0	0
LINC00434	0	0	0.02	0	0	0	0.486	1.117	0	0.342	0	0	0	0	0.275	0	0
AL139280.1	4.927	0	0.062	0	0	0	8.399	1.232	0	0.219	0.203	0	0	0	0.132	0.031	0
LINC00307	0	0.395	0	0	0	0	25.79	0	0	0.012	0	0	0	29.398	0	0	0
ARHGEF7-AS1	0.84	0	0.037	0	0	0	1.789	0.888	0	0	0	0	2.723	23.426	0	0	0
RBM26-AS1	0.733	2.309	2.284	0.243	1.154	7.592	4.468	8.316	1.95	2.222	1.363	1.282	2.299	4.297	2.67	1.228	1.357
AL359644.1	6.729	40.204	30.923	12.241	54.825	5.247	26.577	14	26.282	40.775	41.955	15.535	15.464	37.158	22.887	42.817	14.922
LINC00866	14.751	0.678	1.406	0	0.325	2.428	68.228	0	0	2.289	0.938	0	1.659	75.203	0.461	0.365	0.767
AC017074.1	0	2.929	1.438	2.706	3.202	16.897	28.09	3.558	1.348	3.424	2.112	0.323	0	18.383	2.302	4.145	1.055
AL512658.1	0	0	0	0	0.061	0	5.18	1.493	0	0.006	0	0	1.844	15.212	0	0	0.582
AC018685.1	5.069	0	0.123	0	0	0	71.496	0	0	0.086	0	0	0.084	80.661	0.939	0	0
AC008060.2	0	0	0.004	0	0	0	25.712	0	0	0.011	0	0	0.4	33.958	0	0.078	0.414
AL121983.2	0	2.476	2.391	0.314	1.513	0	24.79	12.801	4.218	1.667	1.888	2.075	2.404	21.328	3.636	1.429	2.548
AL157832.1	0	0.443	0.151	0	0.256	7.745	54.36	4.726	0	0.016	1.29	0	0.251	21.339	0	0.313	0
DLG1-AS1	0	0.019	0.057	0	0	0	10.687	9.493	0	0.051	0.001	0.008	0.73	5.826	0.15	0.005	0.019
AC091705.1	0	0.024	0.734	0	0	0	26.874	0	0	0.151	0.204	0	0.928	41.599	0	0	0
AL133410.1	1.203	1.123	0.957	0	0.987	0	6.509	23.777	2.276	0.838	1.096	0.79	3.99	8.554	1.489	1.044	0.257
HPN-AS1	0	0.002	0	0	0	0	16.114	3.892	0.373	0.089	0.049	0	1.113	8.828	0	0.122	0.006
KIF9-AS1	0.694	1.265	1.461	0.592	1.701	0	16.936	2.381	0.458	0.828	1.277	1.474	0.84	9.384	0.895	0.691	1.178
AC012501.1	0	0	0.041	0	0	0	15.425	0	0	0.005	0	0	0	5.762	0	0.145	0
LINC01806	0	2.242	2.329	14.456	1.364	1.471	4.914	0	3.747	1.895	2.051	2.752	3.789	3.153	2.252	2.097	2.669
AC245884.1	4.603	0.529	0.045	0	0.186	0	5.348	1.169	0	0.077	0.657	0	0	2.72	0	0.033	0.153
ZMYM4-AS1	0	0.769	1.394	0	0.192	6.022	0	0	0.443	0.601	0.255	0	1.19	0	0.224	0.761	2.471
PCGEM1	0	0	0	0	0	0	2.204	1.697	0	0.015	0.003	0	0.158	2.391	0	0	0
LINC01724	0	4.529	1.639	3.019	0.291	0	0.724	2.832	2.231	1.169	2.049	10.502	8.741	4.086	0.653	0.919	2.385
CSE1L-AS1	10.066	0.115	0.093	0	0	0	38.321	7.006	0	0.192	0.01	0	0.296	19.062	0.844	0.158	0.116
AC053503.1	0	0	0	0	0	0	52.706	0	0	0.01	0	0	0.02	26.704	0	0	0
AP001471.1	0	0.01	0.003	0	0	0	84.765	0	0	0.207	0	0	0.186	23.824	0	0.043	0
AL450345.1	0.24	0	0	0	0	0	6.531	2.074	0	0.008	0	0	0.032	5.692	0	0.004	0.003
LINC00310	1.678	0.147	0.122	0	0.084	10.491	11.254	0.654	0.19	0.053	0.052	0	0.543	8.422	0.216	0.043	0.199
AC079612.2	0	1.575	0	0	0	0	40.842	9.428	0	0.075	0	0	0	27.854	0	0.005	0.037
AL390838.1	0.269	0.044	0.001	0.016	0.916	0	7.239	12.405	0	0.033	0.168	0	0.465	7.769	0.311	0.131	0.129
AL590783.1	0	0	0	0	0	0	10.007	1.752	0	0	0	0	0	4.653	0	0	0
LINC01537	1.788	0.687	0.828	5.452	0.571	0	9.395	3.748	0.651	0.882	0.327	0.142	0.431	21.712	1.248	0.922	0.733
AL355300.1	0	0	0.008	0	0	0	11.717	12.656	0	0	0	0	0	7.186	0	0	0
STK4-AS1	0.452	0.174	0.234	0	0	0	8.296	0.8	0.363	0.569	0.26	0	0.284	5.538	0.024	0.3	0.242
AC124861.1	0	0	0	0	0	0	64.505	0	0	0	0	0	0	23.522	0	0	0
CCDC148-AS1	0	0	0	0	0	0	6.419	0	0	0.044	0.009	0	0	11.454	0	0.002	0
AC008080.2	1.974	0.135	0.368	0	0.027	0	23.782	0	0	0.201	0	0	0.982	53.809	0.207	0.177	0.333
AL157702.2	4.375	0.091	0.42	2.448	0.204	6.976	23.539	0	0.752	0.472	0	0	2.284	10.779	0.526	0.636	0.218
CR559946.1	0	0.108	0.222	3.427	0.109	0	23.574	0	0	0.441	0.005	0	0.039	18.301	0.014	0.077	0
AL162400.1	0	0	0	0	0	0	1.36	5.397	0	0	0	0	0	3.632	0	0	0
AL445472.1	2.023	7.29	4.478	1.52	5.775	0	3.123	5.209	1.497	3.667	4.848	7.919	2.294	12.891	3.891	2.987	4.018
NCAM1-AS1	0	0	0.013	0.035	0	0	14.526	0	0	0.002	0.044	0	0.668	9.364	0	0.096	0.191
AC006458.1	0	0	0	0	0	0	0	4.538	0	0	0	0	0.079	1.469	0	0	0
AL138921.1	0	0.143	0.329	0	0.259	0	10.219	0.661	0	0.096	0.056	0.125	0	9.598	0.006	0.21	0.136
AC004771.1	0.925	2.062	3.522	4.962	2.742	0	29.616	3.118	4.566	3.734	4.242	0.112	4.802	30	6.27	5.907	3.022
AC099066.2	6.804	0.053	0.007	0	0.085	0	17.227	0.143	0	0.071	0.237	0	3.709	7.98	0.042	0.169	0.007
AC018359.1	0	0	0	0	0	0	7.047	4.197	0	0	0	0	0	3.094	0	0	0
LINC01268	1.069	0.369	0.244	0.232	0.153	0.033	3.788	0.609	0.491	0.562	0.21	0.478	0.053	2.883	0.2	0.42	0.421
LINC01624	0.593	0.596	0.726	0.521	0.75	0	22.441	0.083	1.187	0.766	1.292	0.828	0.452	8.925	0.631	0.466	1.071
LINC01839	0.76	0.026	0.027	0	0	0	43.379	2.059	0	0.071	0.02	0	0.164	12.868	0	0	0
LINC01442	0	0	0	0	0	0	7.221	0	0	0.072	0.002	0.022	0.664	9.059	0	0	0.014
AL592301.1	5.71	0.114	0.115	0	0.212	0	54.169	0	0	0.045	0.043	0	0.495	17.19	0.05	0.12	0
AL160163.1	2.09	0.029	0	0	0	0	14.009	16.661	0	0	0.011	0.026	0	19.111	0	0.018	0
LINC01483	0.265	0.221	0.057	0	0.141	0	7.023	4.507	0.048	0.105	0.14	0	0.84	4.489	0.091	0.091	0.106
AL928970.1	0	0	0	0	0	0	4.768	0.053	0	0	0.009	0	0	9.758	0	0.001	0
AL008719.1	2.408	0	0	0	0	0	42.877	0	0	0.011	0	0	1.054	39.615	0	0.558	0.205
AC096540.1	0	0.002	0	0	0	0	18.584	14.929	0	0	0.008	0	0	8.316	0	0	0.015
DIAPH3-AS1	0	0.004	0.026	0	0.005	0.622	14.078	10.157	0	0	0	0	1.713	18.377	0	0	0.738
AL162414.1	2.507	0.343	0.731	0	2.733	4.85	6.1	1.472	0	0.857	1.436	0	3.188	18.292	0.471	0.708	2.204
SLC2A1-AS1	3.014	0.963	0.615	1.772	0.961	0.469	12.376	5.08	0.586	0.639	0.626	1.558	1.249	18.546	0.446	0.814	1.132
AL357315.1	0	0	0.153	0	0.217	0	3.686	26.743	0	0	0.141	0	0	18.124	0	0	0
DNAJC9-AS1	2.008	1.974	2.344	3.598	0.643	0	13.653	0	1.196	1.216	0.976	2.164	0.6	2.623	3.067	1.953	1.855
AC092614.1	1.027	0.245	0.529	0	0	0	25.629	9.42	0	0.454	0.145	0	2.774	10.119	0.066	0.163	0.308
SPAG5-AS1	0.297	1.472	1.292	0.131	2.457	3.786	9.358	6.25	1.615	1.632	2.377	1.745	0.738	6.835	0.885	1.902	0.754
AC018647.1	0	0.001	0.023	0.015	0.002	5.579	8.736	0.386	0	0.048	0.002	0	0.036	4.707	0.006	0.076	0
AC116035.1	2.136	0	0.002	0	0	0	5.66	20.721	0	0	0	0	0	6.252	0	0	0
AL590422.1	2.563	0	0	0	0.345	0	22.3	0	0	0	0	0	0	12.954	0	0	0
MIR4290HG	1.459	0.064	0.022	0	0	0	18.678	0.318	0	0.021	0	0	0.291	12.958	0	0.082	0.026
AC074257.1	0.944	0.008	0	0	0	0	13.154	2.558	0	0.054	0	0	0	8.471	0.047	0	0
LINC00376	0	0	0	0	0	0	5.134	18.382	0	0	0	0	7.834	3.871	0	0	2.079
AC112229.2	0	0	0	0	0	0	0	0	0	0.006	0	0	0	2.161	0	0	0
AL122019.1	0	0.17	0.31	0	0.075	0	15.702	0	1.683	0.238	0.759	0	0	6.826	0.434	0.155	1.344
CNTN4-AS2	0	0	0	0	0	0	28.165	0	0	0.008	0	0	0	5.326	0	0	0.29
AL136528.1	1.237	0.091	0.677	0	0.056	0	35.309	5.672	0.327	0.109	0.546	0.401	2.586	11.981	0.043	0.193	0.684
AL031316.1	6.503	2.163	4.995	5.273	1.308	56.274	20.984	1.196	1.857	2.285	2.53	0.931	17.85	19.708	4.97	4.58	2.579
AL031676.1	0	0	0.019	0	0	0	8.919	0	0	0	0.012	0	0.021	8.264	0	0	0.273
AL031779.1	0	0.308	0.143	0	0.078	0	0	0	0	0.184	0	0	0.079	1.452	0.107	0.027	0.276
AC005392.1	21.503	0	0.018	0	0	0	35.962	0.274	0	0.238	0.772	0	2.346	26.619	0	0.004	0.127
FRMPD3-AS1	0	0.121	0.023	0	0.116	0	11.199	0	0	0.046	0	0	3.955	5.593	0	0.271	0
CERS6-AS1	0.173	0.079	0.211	0	0.048	0	1.539	1.922	0	0.098	0.136	0.03	0.527	2.841	0.063	0.14	0.104
AL391056.1	4.8	0.061	0.352	0	0.141	8.196	28.568	1.45	0	0.11	0.064	0.159	0.127	16.699	0.233	0.187	0.027
AL080276.2	0.386	0.376	0.495	0	0.772	0.628	4.037	0	0.039	0.574	0.921	0.624	1.319	1.366	0.782	0.62	0.842
LINC01132	0.479	0.266	0.144	0	0.203	0	15.349	0.231	0.185	0.227	0.227	0.042	0.498	11.349	0.07	0.254	0.349
LINC01714	0	0.002	0	0	0	0	30.923	2.901	0	0.193	0.035	0	0.656	14.326	0.21	0.041	0.237
SOX21-AS1	0	0.114	0.188	0	0.364	0	19.582	5.173	0	0.328	0.236	0	1.819	6.979	0.052	0.238	0.474
STEAP2-AS1	0	0.046	0.022	0	0	0	10.204	0.623	0	0.118	0.003	0	0.017	5.012	0	0.042	0
AC005160.1	1.495	0	0	0	0	0	1.167	2.209	0	0.055	0.011	1.108	1.379	6.252	0	0	0
CLYBL-AS2	0	0	0	10.052	0	0	4.672	0	0	0.023	0	0	0	3.298	0	0	0
UST-AS1	0	0.087	0	0	0	0	14.291	0	0	0.049	0.069	0	1.103	14.293	0.221	0.375	0.01
AL162734.1	0	0	0	0	0	0	42.732	13.736	0	0	0	0	0	1.974	0	0	0
LINC00355	0.33	1.025	0.293	1.337	0.741	0	15.006	2.094	0	2.918	1.832	0	0.707	7.553	12.67	2.538	0.083
LINC01068	0	0.613	0.747	0	0.366	0	0.45	4.087	0.129	0.54	0.716	0.227	0.044	5.955	0.441	0	0.19
AL355581.1	0	0.987	0.56	0	0.825	0.655	4.973	0.506	0.798	0.551	0.366	0.431	0.645	5.41	0.967	0.452	1.13
AC108051.1	0	0	0	0	0	0	2.964	0	0	0	0	0	0	4.028	0.013	0	0
AL033504.1	0.954	0.001	0.013	0	0.051	0	7.597	0.816	0	0.085	0	0	0	1.485	0.004	0.029	0
AL358394.1	0	2.52	1.186	0.313	1.243	0	21.85	0	0.561	1.317	3.844	5.744	1.4	21.2	1.099	2.456	1.892
LINC02088	0.918	0.005	0.047	0	0	0	26.233	1.006	0	0.188	0	0	0	5.351	0.055	0.405	0.107
AL713965.1	0	0	0	0	0	0	65.424	0	0	0.046	0	0	9.696	22.6	0	0	0
DNMBP-AS1	0.399	0.108	0.393	0	0.414	0	7.626	0.451	0	0.424	0.42	0.041	0.713	3.04	0.989	0.331	0.418
AP001619.1	0.851	0.04	0.012	0	0.015	0	58.213	37.512	0	0.21	3.95	0	1.115	39.8	0	0	0.043
LINC00111	0	0	0	0	0	0	35.571	9.85	0	0	0	0	0	14.18	0	0	0.011
AL354892.1	0	2.049	1.167	0	0.118	4.108	15.134	0	0	1.88	0.708	0.283	0.024	20.78	2.113	0.994	0.442
AL391097.2	0	0.018	0.128	0	0	0	7.722	6.389	0	0.151	0.009	0.718	0	2.037	0.056	0	1.462
AL713998.1	11.409	0.398	0.284	0	0	0	20.162	0	0	0.042	0	0	0	19.764	0.21	0	0.022
LINC01850	0	0.019	0.019	0	4.049	0	5.925	0	0	0.028	0	0	0	0	0	0.005	0
AL359915.1	2.077	0.246	0.113	0	0	0	27.913	1.677	0	0.256	0.039	0	2.036	13.29	0	0.333	0.491
AC092159.1	4.073	0	0	0	0	0	15.902	9.248	0	0.018	0	0	0	19.607	0	0.02	0
AP000459.1	0	0.026	0.022	0	0	0	6.65	18.784	0	0	0	0	0.084	8.087	0	0	0
AC016730.1	0	0	0	0	0	0	0	0	0	0	0	0	1.683	0	0	0	0
AC006042.1	0	0.809	0.22	0	0.076	0	16.161	6.251	0	0.167	1.018	0	0.129	13.094	0.19	0.691	0.518
AL596188.1	0	0	0.048	0	0	0	20.168	0	0	0.312	0	0	1.853	9.865	0.134	0.014	0
AP001271.1	15.864	0	0	0	0	0	44.766	0	0	0.025	0	0	0	30.438	0	0	0.203
AC239809.3	0.716	0.005	0.01	0.045	0.006	0	13.65	0.455	0.038	0.027	0.029	0	0.513	14.789	0.035	0.023	0.065
AL590378.1	0	0	0	0	0	0	0.812	7.378	0	0	0	0	0	7.436	0	0	0
AL513329.1	0	0.497	0.768	0	0.687	0	4.486	19.131	0	0.979	0.66	0.106	0.71	3.041	0.793	0.388	0.212
AL121987.2	2.664	0.633	1.057	0	0.722	0	45.605	0.074	2.848	0.589	0.948	0.557	1.946	17.662	0.58	0.608	0.697
AC004875.1	2.903	0	0.011	0	0	0	6.207	3.97	0	0.008	0	0	0	24.321	0	0	0.011
LINC01940	0.965	0	0.014	0	0	0	26.711	0.324	0	0.035	0	0	0.114	18.906	0.007	0.002	0.011
AL138916.1	0	0	0	0	0	0	10.385	0	0	0	0	0	0	6.204	0	0	0
AC004824.1	0	0.72	1.407	4.22	0.173	1.367	0	0	3.165	2.084	1.71	0.083	0.304	0	0.059	0.362	1.378
AP000282.1	1.368	0.82	0.445	0	0.925	0	9.357	19.225	0.075	0.784	1.086	0	0.854	3.677	1.067	0.483	0.465
LINC01693	0	0	0	0	0	0	26.439	1.879	0	0	0.002	0	0	13.384	0	0.029	0.42
AC072062.1	0.15	0.07	0.01	0	0.013	0	5.516	6.69	0.023	0.043	0.009	0	0.449	1.844	0	0.004	0.042
ASH1L-IT1	3.009	3.001	3.14	0	4.436	0	17.358	18.897	0.094	2.376	2.318	2.354	1.661	6.412	2.365	1.632	0.322
AC002553.1	0	0.555	0.642	1.832	0	0	2.074	1.328	0.317	0.41	0.252	0	0.01	2.358	0.111	0.829	0.196
AL158198.1	0	0.454	1.872	11.019	0.927	0	8.238	15.888	1.321	0.802	1.676	1.79	3.098	9.123	0.95	0.282	1.823
AL355674.1	1.439	0	0	0	0	0	6.643	0	0	0.089	0	0	0	4.841	0	0	0.036
AL590408.1	13.141	0	0	0	0	0	17.311	0	0	0	0	0	0	5.174	0	0	0
AC122136.1	0	0	0	0.068	0	0	15.512	0.286	0	0.007	0	0	0	4.863	0	0	0
AL121885.2	2.278	0.004	0.18	0	0	0	23.276	0.634	0	0.371	0.077	0	3.97	34.77	0	0.037	0.227
SUCLA2-AS1	0	0.01	0.005	0	0	0	5.019	4.725	0	0.028	0.19	0	1.355	9.632	0	0	0
AC021035.1	0	0	0	0	0	0	14.543	7.345	0	0.054	0	0	0	7.765	0	0	0
AL358075.2	0	0.142	0.44	22.722	0	23.274	11.886	0	0	0.062	0	0	2.158	1.771	0	0.19	0.551
AC002383.1	0.823	0.109	0.035	0	0	0	3.165	0	0	0.086	0	0	0	5.462	0	0	0
AC073486.1	0	0.048	0.072	0	0	0	5.819	12.51	0	0.072	0	0	0	3.455	0	0	0
AL050402.1	10.431	0.003	0.005	0	0	0	19.779	0.203	0	0.089	0	0	0	16.197	0	0	0.015
AL590652.1	0.481	0.051	0.045	0.052	0.003	0	12.394	0.991	0	0.122	0.112	0.006	0.427	9.106	0.069	0.198	0.054
FAM66A	3.279	0.412	0.391	2.255	0.11	0.094	31.555	0.06	3.117	0.759	0.168	3.973	0	5.062	0.25	1.705	0.624
LINC00352	0	0	0.003	0	0	0	11.745	2.638	0	0	0	0	0	3.443	0	0	0
ISX-AS1	0	0.162	0.53	0	0	0	21.218	0	0.248	0	0	3.273	2.488	51.799	0.408	0.54	0.315
AL731569.1	0.399	0.235	0.124	0.104	0.299	0	19.87	2.169	0.133	0.152	0.255	0	0.93	11.474	0.232	0.26	0.2
AC062032.1	5.255	0	0	0	0	0	7.722	0	0	0	0	0	0	3.244	0	0	0
SNAP25-AS1	0.469	0.101	0.055	0	0.001	0	7.668	9.731	0	0.057	0.007	0.002	0.463	5.353	0.027	0.087	0.143
AL158837.1	0	0	0	0	0	0	10.175	0	0	0	0	0	0	16.227	0	0	0
FLJ31104	2.37	0.31	0.207	0	0.29	0	13.512	14.41	0	0.329	0.426	0	1.032	9.969	0.869	0.105	0.558
LINC02344	2.028	0.231	0	0	0.01	0	16.653	0	3.057	0.104	0.073	0	0.27	4.624	0.04	0.024	0
AL441943.2	0	0	0.001	0	0	0	9.47	1.576	0	0.023	0	0	0.138	3.229	0	0.007	0.003
AL136979.1	0	0.012	0	0	0	0	8.148	9.689	0	0.07	0.013	0	0.054	6.685	0	0.003	0.005
AL449043.1	0	0.322	0.025	0	0.02	0	8.285	0.709	0.065	0.128	0.005	0	2.815	21.132	0.69	0.044	0.496
AL353597.1	0.935	0.389	0.313	0	0.375	0	48.214	0	0	0.716	1.688	0.88	0.492	55.142	0.114	0.224	0.149
LINC01655	0	0.707	0.46	0	0	0	15.834	1.385	0.551	0.125	0.827	0	6.145	12.398	2.05	1.253	0.029
MACROD2-IT1	4.604	0.034	0.017	0	0.031	0	9.434	4.702	0	0.039	0	0	0	19.361	0	0.039	0.238
SRGAP3-AS3	3.435	0	0	0	0	0	20.194	1.751	0	0.009	0.005	0	1.747	6.237	0	0	0
AC003087.1	1.081	0	0	0	0	0	4.811	2.187	0	0	0	0	0	30.974	0	0	0
AL357874.1	11.344	0.214	0.022	0	0	0	38.332	0	0	0.024	0	0	1.096	16.856	0	0.23	0.21
AL390243.1	0.78	0.074	0	0	0	0	3.555	11.692	0	0	0	0	2.289	5.374	0.021	0	0.031
AC104695.1	4.566	0.065	0.011	0	0	0	31.936	0	0	0.099	0	0	1.052	31.002	0.264	0	0.459
LINC01696	0	0.009	0	0	0	0	21.727	0	0	0.096	0	0	1.9	16.851	0	0	0.636
AL590006.1	0	0.484	1.349	0	1.542	0	11.489	3.661	0.186	0.35	0.36	0.592	0.179	2.579	0.182	0.792	1.118
AC007383.2	3.137	1.644	2.276	2.974	1.126	0.323	17.824	1.478	0.887	1.939	4.096	4.2	5.183	17.756	2.538	1.748	4.176
LINC01738	3.434	0	0	0	0	0	29.269	0	0	0.019	0	0	0	25.601	0	0	0.14
LINC01341	2.155	0.36	0.288	0	0.393	0.255	27.229	0.441	0.008	0.336	0.477	0.037	1.168	9.274	0.133	0.241	0.224
TARID	0	0.034	0.068	0.004	0.009	0	3.539	4.368	0	0.011	0.003	0.051	0.502	4.033	0	0.011	0.03
AL390778.1	3.161	0	0	0	0	0	54.465	0	0	0.185	0	0	1.183	30.402	0	0.044	0
AL451042.2	2.064	0.129	0.148	0	0.015	0	43.974	2.276	0.516	0.278	0.327	0	0	24.789	0.098	0.456	0.068
AL138799.2	0	0.288	0.091	0.226	0.41	0	19.131	0.798	0.925	0.301	0.166	0.153	0	5.218	0.357	0.267	0.824
RBM15-AS1	0.207	0.825	1.171	0.024	0.951	0	12.388	1.342	0.95	0.617	0.846	2.003	0.419	4.621	1.096	0.742	0.692
LINC01429	0	0	0	0	0	0	15.162	1.737	0	0.036	0.003	0	0.283	5.493	0.041	0.017	0.034
AC012668.1	0	0	0	0	0	0	23.523	27.764	0	0	0	0	0	6.238	0	0.021	0
AC092675.2	8.823	0	0	0	0	0	29.616	0	0	0.058	0	0	4.036	36.944	1.14	0	0.111
AC020743.1	0	0.011	0.085	1.479	0.144	0	6.334	7.137	0	0.229	0.219	0	0.642	7.721	0	0	1.243
AC105935.1	0.918	0.014	0.025	0	0.116	0	40.058	0.149	0.202	0.789	0.203	0	0.087	17.209	1.083	0.315	0.02
AC073343.2	1.407	0.427	0.349	0	0.099	5.609	16.912	6.366	0.328	0.415	0.311	0.204	0	5.59	0.764	0.228	0.377
IL6R-AS1	1.717	0.366	0.412	0.048	0.523	0.385	29.8	2.12	0.058	0.348	0.211	0	0.179	13.714	0.515	0.421	0.413
RAPGEF4-AS1	0.23	0.017	0	0	0	0	8.775	0.735	0	0.032	0.017	0	0.714	9.144	0.005	0.012	0.022
AL158835.1	99.094	2.455	1.134	1.044	5.157	7.045	11.607	0.403	2.724	1.115	4.455	1.532	10.683	147.648	0.82	2.805	1.511
HCG20	2.238	0.242	0.32	0	0.233	0	22.938	3.293	0.211	0.067	0.048	1.89	1.348	2.865	0.478	0.045	0.051
AL136369.1	0	0	0	0	0	0	34.572	0	0	0	0	0	0	7.613	0	0	0
AC069257.1	3.546	0	0	0.905	0	0	27.862	0	0	0	0	0	0.23	2.504	0	0	0
AC078842.1	1.249	0.047	0.127	0	0.021	0	2.409	3.034	0	0.104	0.047	0	0	0.522	0.033	0.086	0.047
AC010967.1	0	0.247	0.078	0	0.898	0	11.458	0.996	0	0.01	0.036	0	0	2.31	0	0.181	0.368
NGF-AS1	0.469	0.002	0.021	0	0	0	14.995	3.309	0	0.061	0	0	0.263	14.799	0.064	0.012	0.172
AL139246.3	0.862	6.325	5.796	0.723	6.295	0	41.26	17.837	4.198	6.163	7.269	9.549	7.796	5.027	4.954	4.44	3.624
AC114763.1	1.052	0.58	0.733	0	0.847	5.79	21.03	4.123	1.907	1.367	1.213	0.363	1.776	11.865	0.066	0.696	0.813
AL160408.1	0.259	0	0	0.102	0	0	16.13	0.834	0	0.066	0.001	0	0.128	18.53	0	0.033	0.255
AL355314.2	0	0	0	0	0	0	0	0	0	0	0	0	0	1.329	0	0	0.029
LINC00864	1.552	0.045	0.123	0	0	0	13.065	1.409	0	0.119	0.017	0	0.401	8.259	0.007	0.058	0.103
LINC01736	1.848	0.322	0.478	0	0.12	12.906	25.744	3.432	0	0.254	0.656	0	1.144	26.616	0.457	0.247	1.029
AL365277.1	0	0.54	0.693	0	0.065	0.125	5.064	0.92	0	0.554	1.491	0.037	0.565	6.66	1.034	1.301	0.973
AC131571.1	1.069	0.004	0.028	0.205	0	0	3.779	6.121	0	0.032	0.039	0.003	0.219	3.685	0	0.134	0.023
LYPLAL1-DT	0.381	43.818	35.109	25.838	68.499	1.843	17.613	27.041	32.084	44.865	50.279	20.105	17.41	60.168	25.674	47.111	9.717
AC023469.2	15.617	0	0.125	0	0	0	15.518	6.586	0	0.008	0	0.018	0	5.071	0	0	0
LINC01515	1.879	0.718	0.78	1.01	0.776	2.51	4.942	1.735	1.12	0.805	0.486	1.056	0.406	5.717	0.598	1.003	0.653
LINC01740	0	0	0	0	0	0	0	0	0	0.012	0	0	0.051	4.304	0	0	0
AL139008.2	0	0	0	0	0	0	11.72	23.858	0	0.066	0	0	0	14.334	0	0.07	0
AC133106.1	0	0	0	0	0	0	5.024	15.714	0	0	0.043	0	0	0	0	0	0
AC012368.2	0.482	0.439	0.381	0	0.868	0.201	2.326	0	0.983	0.414	0.057	0	0	0	0.091	0.373	0.397
Z86062.2	0	0	0	0	0	0	3.643	15.377	0	0	0	0	0	3.495	0	0	0
AC118553.1	0.823	1.971	1.077	0.428	1.34	0	3.295	0	0	1.617	1.518	0.922	2.597	2.448	2.021	1.625	3.235
AL589990.1	0	0.031	0.128	0	0.106	0	0.963	0	0	0.109	0.115	0	1.306	0.929	0.046	0.115	0.111
LINC01820	0	0.015	0.042	0	0	0	18.537	0	0	0	0	0	0.219	5.934	0	0	0.141
LINC01757	0	0.118	0	0.156	0	0	15.536	0	0	0.166	0.009	0	0.18	18.597	0	0	0
AL392172.1	31.393	18.163	14.072	18.941	19.036	0.738	5.922	3.362	15.686	12.467	14.323	12.971	14.689	23.372	13.671	15.897	12.505
[truncated: 33,506 more rows]
