# Supplementary material for: Bladder cancer-derived exosomal KRT6B promotes invasion and metastasis by inducing EMT and regulating the immune microenvironment
Source: J Transl Med. 2022 Jul 6;20:308. doi: 10.1186/s12967-022-03508-2 (PMC9258227; doi:10.1186/s12967-022-03508-2)
Supplement: Supplementary file 4 — Additional file 4: Table S4. The KRT6B expression in blood and urine. [file 12967_2022_3508_MOESM4_ESM.xlsx]

## Sheet: Sheet1
Gene symbol	Gene ID	Gene type	Related circRNA	Detection frequency	Tissue specificity	Specificity score	Sample type	Tumor mean	Benign mean	Healthy mean	Urine mean	CSF mean	Diff group
KRT6B	ENSG00000185479.5	protein coding gene	0	0.084	NA	NA	Blood;Urine	2.25	0.02	0.03	0.86	0	NA
